# Supplementary material for: Active BRAF-V600E is the key player in generation of a sessile serrated polyp-specific DNA methylation profile
Source: PLoS One. 2018 Mar 28;13(3):e0192499. doi: 10.1371/journal.pone.0192499 (PMC5873940; doi:10.1371/journal.pone.0192499)
Supplement: S1 File — This table reports the enhanced methylated regions (EMRs) with more than 10 fold gain of methylation in SSP compared to GU (p-value <0.001). (XLSX) [file pone.0192499.s010.xlsx]

## Sheet: Sheet1
chr#	start	stop	Distance to TSS from middle of region	Neighbor Gene	Neighbor Transcript	PseMedianLog2Ratio	FDR
chr11	75378716	75380145	20	ENSG00000171533_MAP6	ENST00000545476	4.90568	1267.22
chr19	2289783	2290925	8174	ENSG00000188305_C19orf35	ENST00000342063	4.48633	1508.26
chr10	133999053	133999625	126	ENSG00000235010_RP11-140A10.3	ENST00000443922	4.47968	816.858
chr1	234349960	234350539	233	ENSG00000183780_SLC35F3	ENST00000366617	4.43312	582.73
chr1	152083471	152084279	2680	ENSG00000159450_TCHH	ENST00000368804	4.39107	123.325
chr8	145105252	145106535	1436	ENSG00000204791_CTD-3065J16.6	ENST00000528912	4.32193	292.854
chr21	28218002	28219313	930	ENSG00000154734_ADAMTS1	ENST00000284984	4.27583	180.983
chr11	8040409	8041047	62	ENSG00000166402_TUB	ENST00000534099	4.24005	167.719
chr3	27763797	27764601	2	ENSG00000163508_EOMES	ENST00000535713	4.19718	191.016
chr14	36003398	36004093	498	ENSG00000168348_INSM2	ENST00000307169	4.18996	570.06
chr1	152084651	152085485	1487	ENSG00000159450_TCHH	ENST00000368804	4.17569	313.376
chr12	51985220	51985777	479	ENSG00000196876_SCN8A	ENST00000354534	4.16647	291.192
chr11	104034199	104034358	556	ENSG00000170962_PDGFD	ENST00000393158	4.16139	425.475
chr9	101469048	101470333	1788	ENSG00000136928_GABBR2	ENST00000259455	4.13671	620.701
chr13	102068301	102069318	3	ENSG00000102452_NALCN	ENST00000497170	4.11852	819.288
chr17	26698667	26699140	83	ENSG00000004139_SARM1	ENST00000457710	4.10262	556.793
chr20	47443621	47444377	420	ENSG00000124126_PREX1	ENST00000371941	4.09773	763.777
chr13	67804060	67804533	166	ENSG00000184226_PCDH9	ENST00000456367	4.06204	217.078
chr7	28448865	28449293	74	ENSG00000146592_CREB5	ENST00000424599	4.05498	195.822
chr10	134120486	134121044	48	ENSG00000165752_STK32C	ENST00000368622	4.03863	637.322
chr17	35014150	35014787	56468	ENSG00000129282_MRM1	ENST00000250156	4.03841	168.026
chr9	137533018	137533744	238	ENSG00000130635_COL5A1	ENST00000371817	4.02722	712.105
chr1	150122689	150123275	156	ENSG00000023902_PLEKHO1	ENST00000492304	4.01385	805.945
chr11	110581500	110582693	676	ENSG00000137727_ARHGAP20	ENST00000524756	3.9757	542.758
chr7	82072021	82073140	450	ENSG00000153956_CACNA2D1	ENST00000284088	3.97377	161.336
chr4	81951793	81953122	339	ENSG00000152785_BMP3	ENST00000282701	3.94209	544.258
chr6	72130007	72130581	177	ENSG00000233237_LINC00472	ENST00000426635	3.94127	240.489
chr1	236558225	236559229	12	ENSG00000186197_EDARADD	ENST00000359362	3.93345	382.865
chr16	87636593	87637092	332	ENSG00000154118_JPH3	ENST00000284262	3.92126	601.932
chr9	77112531	77113767	869	ENSG00000198963_RORB	ENST00000376896	3.9179	242.357
chr11	100999922	101000619	187	ENSG00000082175_PGR	ENST00000534013	3.91339	531.233
chr10	4868651	4869089	383	ENSG00000165568_AKR1E2	ENST00000532248	3.90574	517.123
chr6	62995372	62996561	165	ENSG00000112232_KHDRBS2	ENST00000281156	3.89432	135.798
chr12	94543560	94543915	1239	ENSG00000136040_PLXNC1	ENST00000258526	3.89044	349.538
chr9	21974369	21975191	45	ENSG00000147889_CDKN2A	ENST00000380151	3.88455	216.144
chr2	69239870	69241298	56	ENSG00000169604_ANTXR1	ENST00000409349	3.87922	141.63
chr7	64712054	64713037	4424	ENSG00000229064_RP11-746P2.5	ENST00000451988	3.87457	541.381
chr16	54962874	54963363	411	ENSG00000245694_CRNDE	ENST00000502066	3.87375	323.349
chr2	170217943	170219688	228	ENSG00000081479_LRP2	ENST00000443831	3.8717	608.104
chr3	8810806	8811437	177	ENSG00000180914_OXTR	ENST00000474615	3.86831	128.61
chr15	99645330	99646614	687	ENSG00000182253_SYNM	ENST00000328642	3.86311	994.909
chr6	39759796	39760608	61	ENSG00000146122_DAAM2	ENST00000274867	3.86063	103.388
chr3	36986263	36986757	37	ENSG00000168016_TRANK1	ENST00000301807	3.85967	628.541
chr11	106889458	106890171	565	ENSG00000152402_GUCY1A2	ENST00000526355	3.85513	1349.22
chr11	74952072	74952523	80	ENSG00000255136_CTD-2562J17.4	ENST00000530792	3.85513	193.875
chr1	101004687	101005820	1561	ENSG00000181656_GPR88	ENST00000315033	3.85094	857.518
chr12	125671316	125672073	313	ENSG00000139364_TMEM132B	ENST00000418253	3.84447	610.988
chr19	39522128	39523340	430	ENSG00000161243_FBXO27	ENST00000509137	3.8381	486.183
chr18	5628896	5630029	473	ENSG00000082397_EPB41L3	ENST00000545076	3.83621	889.762
chr4	15779878	15780418	214	ENSG00000004468_CD38	ENST00000511430	3.83493	807.057
chr4	145567373	145568589	269	ENSG00000164161_HHIP	ENST00000505891	3.82594	314.687
chr7	1276100	1276350	3683	ENSG00000164853_UNCX	ENST00000316333	3.82256	635.687
chr13	102568308	102568511	585	ENSG00000102466_FGF14	ENST00000376143	3.81727	138.531
chr18	25757194	25757723	49	ENSG00000170558_CDH2	ENST00000269141	3.81468	411.213
chr6	117585740	117586539	581	ENSG00000170162_VGLL2	ENST00000352536	3.81411	294.426
chr9	98225385	98225556	10858	ENSG00000185920_PTCH1	ENST00000375275	3.81272	36.3636
chr4	330179	330582	194	ENSG00000251535_RP11-478C6.1	ENST00000507448	3.80665	446.18
chr5	42994685	42995528	22381	ENSG00000250711_CTD-2201E18.1	ENST00000503606	3.80432	129.109
chr11	107798725	107800151	210	ENSG00000179331_RAB39	ENST00000320578	3.79327	427.592
chr13	67804645	67805589	650	ENSG00000184226_PCDH9	ENST00000544246	3.78236	138.541
chr21	44494676	44496031	587	ENSG00000160200_CBS	ENST00000398158	3.78089	676.704
chr13	28674052	28674910	225	ENSG00000122025_FLT3	ENST00000537084	3.78007	643.429
chr19	10530220	10530740	852	ENSG00000065989_PDE4A	ENST00000352831	3.7735	167.819
chr2	68546155	68547256	174	ENSG00000119865_CNRIP1	ENST00000409559	3.7735	656.034
chr22	19510756	19511943	1556	ENSG00000184113_CLDN5	ENST00000403084	3.7706	946.238
chr2	225307038	225307445	37599	ENSG00000036257_CUL3	ENST00000497715	3.76327	300.8
chr6	137818498	137819465	3451	ENSG00000177468_OLIG3	ENST00000367734	3.75976	949.706
chr19	59073553	59074611	3740	ENSG00000130725_UBE2M	ENST00000253023	3.75503	1222.98
chr18	5895736	5896268	3900	ENSG00000206432_TMEM200C	ENST00000383490	3.7539	502.611
chr7	96645633	96646575	2728	ENSG00000231764_DLX6-AS1	ENST00000430027	3.74593	188.896
chr15	89942473	89943242	21585	ENSG00000255571_CTD-2335A18.1	ENST00000538734	3.74412	847.007
chr7	37487274	37487986	828	ENSG00000155849_ELMO1	ENST00000463390	3.74236	380.355
chr3	85007628	85008353	141	ENSG00000175161_CADM2	ENST00000383699	3.73826	411.105
chr6	127439983	127442174	85	ENSG00000248650_AL356534.1	ENST00000535629	3.7287	433.745
chr5	42949366	42950182	22951	ENSG00000250711_CTD-2201E18.1	ENST00000503606	3.72144	239.994
chr10	50816962	50818208	445	ENSG00000070748_CHAT	ENST00000339797	3.71894	312.497
chr10	22764576	22765841	39200	ENSG00000256954	ENST00000545229	3.71808	358.481
chr11	44330671	44331663	548	ENSG00000052850_ALX4	ENST00000329255	3.71449	488.547
chr22	24180884	24181439	29	ENSG00000099958_DERL3	ENST00000318109	3.71282	526.241
chr7	27290961	27291589	4289	ENSG00000253324_RP1-170O19.19	ENST00000518886	3.71214	601.696
chr3	129323940	129325167	1107	ENSG00000004399_PLXND1	ENST00000393239	3.70893	1016.62
chr8	65493176	65494648	532	ENSG00000254102_RP11-21C4.1	ENST00000517909	3.70662	256.29
chr9	132382150	132382512	723	ENSG00000179058_C9orf50	ENST00000372478	3.70402	369.371
chr15	35047608	35047942	491	ENSG00000250007_RP11-814P5.1	ENST00000503496	3.70101	304.63
chr11	128562556	128564136	543	ENSG00000151702_FLI1	ENST00000429175	3.69931	77.2136
chr5	121412457	121413943	34	ENSG00000113083_LOX	ENST00000508067	3.69616	420.036
chr6	99279365	99280036	2846	ENSG00000187472_RP11-67P15.1	ENST00000340697	3.69616	138.269
chr3	128209018	128209721	121	ENSG00000179348_GATA2	ENST00000492608	3.69509	229.777
chr3	181444368	181444713	14819	ENSG00000181449_SOX2	ENST00000325404	3.69029	249.695
chr7	79081909	79082652	83	ENSG00000234456_MAGI2-AS3	ENST00000429408	3.68816	167.428
chr22	45406036	45406632	455	ENSG00000056487_PHF21B	ENST00000414269	3.68128	650.355
chr11	69632117	69633200	1133	ENSG00000186895_FGF3	ENST00000334134	3.68067	132.389
chr2	162279925	162281028	49	ENSG00000251621_AC009487.5	ENST00000505579	3.67554	1034.58
chr1	153651493	153652565	917	ENSG00000169418_NPR1	ENST00000368680	3.67477	461.57
chr22	17601123	17601412	875	ENSG00000183307_CECR6	ENST00000331437	3.674	335.506
chr10	7450029	7452970	197	ENSG00000198879_SFMBT2	ENST00000361972	3.67367	413.648
chr6	27279963	27280635	351	ENSG00000158553_POM121L2	ENST00000377451	3.67083	121.865
chr9	135036756	135037284	313	ENSG00000196358_NTNG2	ENST00000372179	3.66859	569.788
chr7	150864018	150864478	386	ENSG00000164900_GBX1	ENST00000297537	3.66787	202.683
chr11	14994983	14995839	1512	ENSG00000110680_CALCA	ENST00000331587	3.66175	257.047
chr17	8925916	8926521	599	ENSG00000065320_NTN1	ENST00000546090	3.65789	649.112
chr6	166581798	166582522	4	ENSG00000164458_T	ENST00000461348	3.65761	124.71
chr1	86621739	86622310	96	ENSG00000171502_COL24A1	ENST00000436319	3.65018	101.819
chr5	52775234	52775989	627	ENSG00000134363_FST	ENST00000256759	3.6422	137.402
chr6	124123959	124124509	1051	ENSG00000188580_NKAIN2	ENST00000476571	3.6422	611.183
chr1	66998969	66999951	163	ENSG00000118473_SGIP1	ENST00000424320	3.63062	137.611
chr6	6003430	6004687	863	ENSG00000124785_NRN1	ENST00000495850	3.63026	408.132
chr3	142838738	142840241	1317	ENSG00000175040_CHST2	ENST00000309575	3.62869	595.68
chr1	108506445	108507541	71	ENSG00000230489_RP11-356N1.1	ENST00000438318	3.62863	374.207
chr6	91320145	91321421	23998	ENSG00000135341_MAP3K7	ENST00000450832	3.62596	466.128
chr19	37328645	37329706	110	ENSG00000197863_ZNF790	ENST00000356725	3.61974	274.376
chr12	72665201	72666090	660	ENSG00000236333_AC087886.1	ENST00000435350	3.61872	391.948
chr2	105483496	105484467	28	ENSG00000239587_AC018730.4	ENST00000454183	3.61822	395.356
chr12	65218086	65219186	187	ENSG00000111490_TBC1D30	ENST00000539120	3.61803	395.168
chr1	101702361	101703287	342	ENSG00000170989_S1PR1	ENST00000475821	3.61674	174.676
chr3	55521138	55521632	55	ENSG00000114251_WNT5A	ENST00000264634	3.61096	375.511
chr10	50605709	50606857	2298	ENSG00000165606_DRGX	ENST00000374139	3.61028	542.88
chr20	23028971	23030510	595	ENSG00000178726_THBD	ENST00000503590	3.60862	230.419
chr19	2252069	2252718	3281	ENSG00000104899_AMH	ENST00000221496	3.60779	611.753
chr12	40618804	40619071	62	ENSG00000188906_LRRK2	ENST00000298910	3.60545	345.765
chr19	30019273	30020310	2301	ENSG00000187135_VSTM2B	ENST00000335523	3.60516	450.457
chr10	26223076	26224083	377	ENSG00000095777_MYO3A	ENST00000376302	3.60473	132.907
chr9	134151687	134152048	66	ENSG00000126882_FAM78A	ENST00000372271	3.60403	898.115
chr7	49812570	49813401	271	ENSG00000188730_VWC2	ENST00000340652	3.60287	326.229
chr17	78451706	78452698	1799	ENSG00000171246_NPTX1	ENST00000306773	3.59415	111.55
chr8	67873798	67875554	19692	ENSG00000178125_PPP1R42	ENST00000521998	3.59084	695.533
chr6	72892300	72892902	147	ENSG00000079841_RIMS1	ENST00000517433	3.59076	400.716
chr8	32406314	32406901	471	ENSG00000157168_NRG1	ENST00000521670	3.58818	505.145
chr8	99951666	99953033	2449	ENSG00000104375_STK3	ENST00000523601	3.58818	233.122
chr6	100061428	100062927	7528	ENSG00000112238_PRDM13	ENST00000369214	3.58607	386.62
chr1	70033432	70034427	151	ENSG00000033122_LRRC7	ENST00000310961	3.58425	195.519
chr12	45270250	45270997	9	ENSG00000184613_NELL2	ENST00000437801	3.58192	531.401
chr16	66461511	66461939	910	ENSG00000166546_BEAN1	ENST00000299694	3.58182	188.195
chr2	105472914	105473515	1246	ENSG00000198914_POU3F3	ENST00000361360	3.57621	129.677
chr8	136470419	136470741	209	ENSG00000131773_KHDRBS3	ENST00000520981	3.57254	181.874
chr18	72123456	72124071	739	ENSG00000187773_FAM69C	ENST00000343998	3.57197	650.815
chr9	126770914	126771850	133	ENSG00000236668_RP11-85O21.2	ENST00000453529	3.56713	71.0405
chr4	37245430	37247331	539	ENSG00000174145_KIAA1239	ENST00000309447	3.56614	290.726
chr11	110583153	110584221	224	ENSG00000137727_ARHGAP20	ENST00000527598	3.56464	291.627
chr2	202899534	202900024	470	ENSG00000155760_FZD7	ENST00000286201	3.56418	122.878
chr10	109674099	109674756	154624	ENSG00000229981_RP11-215N21.1	ENST00000425050	3.56043	489.073
chr1	101701555	101702141	235	ENSG00000225938_RP4-575N6.4	ENST00000432195	3.55939	151.725
chr14	90526615	90528500	550	ENSG00000152315_KCNK13	ENST00000282146	3.55807	542.345
chr21	28339060	28340104	751	ENSG00000154736_ADAMTS5	ENST00000284987	3.55751	348.918
chr17	56833855	56834552	972	ENSG00000175175_PPM1E	ENST00000308249	3.55575	115.358
chr15	65116190	65116919	1312	ENSG00000140451_PIF1	ENST00000333425	3.55562	365.42
chr9	77111779	77112379	201	ENSG00000198963_RORB	ENST00000376896	3.55426	352.73
chr11	35640717	35641505	124	ENSG00000179431_FJX1	ENST00000532914	3.55362	242.406
chr9	21964830	21965942	1750	ENSG00000224854_C9orf53	ENST00000441769	3.55319	534.119
chr11	79149255	79150246	493	ENSG00000149256_ODZ4	ENST00000528688	3.54917	971.223
chr8	16884178	16884636	339	ENSG00000155970_EFHA2	ENST00000318063	3.54824	983.756
chr5	138729828	138730383	779	ENSG00000228672_C5orf65	ENST00000434752	3.54796	1146.19
chr5	7850159	7850605	881	ENSG00000215217_C5orf49	ENST00000509627	3.54203	357.862
chr3	159943971	159944622	27	ENSG00000244078_RP11-431I8.1	ENST00000490320	3.54046	192.5
chr18	52988719	52989278	30	ENSG00000196628_TCF4	ENST00000457482	3.5398	210.892
chr10	44879313	44880528	570	ENSG00000107562_CXCL12	ENST00000374426	3.53841	193.752
chr14	92789295	92789849	36	ENSG00000140090_SLC24A4	ENST00000531433	3.53794	264.404
chr1	107682716	107683327	277	ENSG00000162631_NTNG1	ENST00000370074	3.53519	965.952
chr2	233351413	233352282	485	ENSG00000171551_ECEL1	ENST00000409941	3.5332	340.347
chr17	59490041	59490564	1191	ENSG00000187013_C17orf82	ENST00000335108	3.53266	205.284
chr17	45501211	45501752	590	ENSG00000253347_CTD-2026D20.2	ENST00000523101	3.53021	989.841
chr6	45390858	45391842	1437	ENSG00000124813_RUNX2	ENST00000371432	3.52538	445.635
chr5	176236691	176236846	709	ENSG00000113763_UNC5A	ENST00000329542	3.52292	281.235
chr12	3309708	3310434	269	ENSG00000011105_TSPAN9	ENST00000407263	3.5222	726.928
chr22	20791428	20792147	324	ENSG00000244486_SCARF2	ENST00000405555	3.51959	205.081
chr1	156594291	156595227	904	ENSG00000132702_HAPLN2	ENST00000494218	3.51736	507.875
chr6	10419224	10419742	303	ENSG00000137203_TFAP2A	ENST00000464323	3.51697	889.845
chr5	158527415	158528124	80	ENSG00000245812_RP11-175K6.1	ENST00000499583	3.51316	447.709
chr20	2780679	2781748	59	ENSG00000088882_CPXM1	ENST00000421947	3.51205	528.645
chr16	22825440	22826459	132	ENSG00000122254_HS3ST2	ENST00000473392	3.51131	178.953
chr19	57019314	57019985	438	ENSG00000196263_ZNF471	ENST00000308031	3.50783	215.185
chr19	53696100	53696792	172	ENSG00000197497_ZNF665	ENST00000396424	3.50749	127.564
chr11	30605970	30606308	390	ENSG00000066382_MPPED2	ENST00000526437	3.50497	395.825
chr9	22446470	22447345	68	ENSG00000176399_DMRTA1	ENST00000325870	3.50196	121.636
chr2	73518238	73519108	2155	ENSG00000135625_EGR4	ENST00000545030	3.50182	397.373
chr13	95365327	95365601	495	ENSG00000227640_SOX21-AS1	ENST00000438290	3.50178	595.913
chrX	134124941	134125354	180	ENSG00000184785_CXorf69	ENST00000330288	3.50149	335.476
chr6	43243763	43244354	19373	ENSG00000137204_SLC22A7	ENST00000480882	3.50116	534.346
chr15	82336558	82337133	211	ENSG00000222521_AC026956.1	ENST00000410589	3.50037	701.424
chr10	77162975	77163526	263	ENSG00000237149_ZNF503-AS2	ENST00000491557	3.5	257.448
chr17	72889611	72890186	194	ENSG00000172782_FADS6	ENST00000310226	3.49615	301.095
chr17	1927460	1928210	342	ENSG00000185924_RTN4RL1	ENST00000331238	3.4946	476.375
chr2	182321761	182322898	110	ENSG00000115232_ITGA4	ENST00000484404	3.49132	971.738
chr6	100913592	100913877	930	ENSG00000112246_SIM1	ENST00000369208	3.4894	288.351
chr3	138664943	138666643	7	ENSG00000183770_FOXL2	ENST00000542203	3.48864	468.295
chr4	109683574	109684306	68	ENSG00000164089_AGXT2L1	ENST00000510723	3.487	675.401
chr15	76630315	76631092	1639	ENSG00000159556_ISL2	ENST00000290759	3.48653	334.234
chr10	73156028	73156428	462	ENSG00000107736_CDH23	ENST00000398842	3.48586	370.723
chr17	59477781	59478534	432	ENSG00000121068_TBX2	ENST00000477081	3.48336	666.012
chr6	126069341	126070298	512	ENSG00000237742_RP11-624M8.1	ENST00000451660	3.48127	247.886
chr8	98289868	98290404	39	ENSG00000180543_TSPYL5	ENST00000322128	3.48038	421.777
chr14	31343952	31344943	478	ENSG00000100473_COCH	ENST00000542225	3.48036	214.217
chr3	45077262	45077908	1506	ENSG00000252410_RNU5B-3P	ENST00000516601	3.47746	243.03
chr12	64061715	64063298	122	ENSG00000177990_DPY19L2	ENST00000542209	3.47651	133.03
chr4	126236347	126237879	440	ENSG00000196159_FAT4	ENST00000394329	3.47352	437.508
chr18	5630071	5630695	256	ENSG00000082397_EPB41L3	ENST00000542652	3.47196	364.754
chr8	134582190	134583216	82	ENSG00000008513_ST3GAL1	ENST00000519435	3.46419	448.433
chr9	37027687	37028152	6108	ENSG00000196092_PAX5	ENST00000377847	3.4631	366.204
chr2	95691130	95691956	6	ENSG00000172005_MAL	ENST00000349807	3.46102	808.592
chr17	16570118	16570565	13184	ENSG00000197566_ZNF624	ENST00000311331	3.45999	213.354
chr12	114851862	114852360	5553	ENSG00000255399_RP11-385N17.1	ENST00000528549	3.4555	144.462
chr15	40211652	40212354	1089	ENSG00000166073_GPR176	ENST00000299092	3.45545	417.026
chr3	44036186	44038769	75101	ENSG00000252980_U6	ENST00000517171	3.45345	317.953
chr21	47518005	47518267	104	ENSG00000142173_COL6A2	ENST00000310645	3.45211	374.386
chr3	46924080	46924458	531	ENSG00000160801_PTH1R	ENST00000430002	3.45086	254.829
chr1	46913892	46914312	1273	ENSG00000224863_RP5-1109J22.2	ENST00000416581	3.45	490.096
chr5	122424906	122425550	239	ENSG00000223652_AC106786.1	ENST00000442777	3.44923	481.743
chr9	29212264	29212977	41802	ENSG00000230276_RP11-373A6.1	ENST00000450912	3.44842	665.25
chr1	40104969	40105706	279	ENSG00000163909_HEYL	ENST00000372852	3.4477	463.15
chr15	56033936	56035815	301	ENSG00000166450_PRTG	ENST00000389286	3.44768	248.981
chr3	27762406	27763712	743	ENSG00000163508_EOMES	ENST00000449599	3.44753	248.132
chr4	332040	332393	155	ENSG00000248564_RP11-478C6.2	ENST00000508039	3.44666	192.304
chr19	1467524	1468549	11161	ENSG00000119559_C19orf25	ENST00000335104	3.44504	296.246
chr2	132121585	132121641	117	ENSG00000233087_AC073869.1	ENST00000535957	3.44446	185.773
chr10	88126877	88127491	935	ENSG00000182771_GRID1	ENST00000464741	3.44372	389.863
chr2	87017660	87018758	143	ENSG00000153563_CD8A	ENST00000442577	3.4415	467.593
chr9	113341412	113341882	175	ENSG00000165124_SVEP1	ENST00000302728	3.44007	288.312
chr5	179779218	179780231	175	ENSG00000131459_GFPT2	ENST00000503228	3.43686	378.187
chr8	143533852	143534192	2983	ENSG00000181790_BAI1	ENST00000521208	3.43649	622.399
chr1	158150571	158151478	1288	ENSG00000158473_CD1D	ENST00000368171	3.432	444.324
chr4	81187707	81188362	56	ENSG00000138675_FGF5	ENST00000380628	3.43155	316.048
chr21	28216151	28217748	778	ENSG00000154734_ADAMTS1	ENST00000284984	3.42566	828.201
chr18	25755257	25756789	1386	ENSG00000170558_CDH2	ENST00000269141	3.42533	321.005
chr3	16554167	16555129	220	ENSG00000131378_RFTN1	ENST00000441460	3.42498	259.03
chr4	41867710	41868331	15839	ENSG00000245870_RP11-457P14.4	ENST00000498940	3.42323	260.769
chr7	119912645	119913181	808	ENSG00000184408_KCND2	ENST00000331113	3.42065	342.786
chrX	68724930	68725169	34	ENSG00000130054_FAM155B	ENST00000252338	3.41989	626.005
chr1	77333111	77334208	483	ENSG00000117069_ST6GALNAC5	ENST00000438953	3.41825	423.589
chr10	133110169	133111110	656	ENSG00000176769_TCERG1L	ENST00000368642	3.41763	159.12
chr5	52776342	52776926	13	ENSG00000134363_FST	ENST00000511025	3.41756	309.779
chr3	96532150	96532598	1050	ENSG00000080224_EPHA6	ENST00000470610	3.41644	281.469
chr20	56803646	56804404	317	ENSG00000124227_ANKRD60	ENST00000457363	3.4155	261.145
chr15	28351638	28352347	7489	ENSG00000104044_OCA2	ENST00000354638	3.41486	229.079
chr14	105070418	105071082	346	ENSG00000189203_RP11-614O9.3	ENST00000415614	3.41473	123.393
chrX	102565704	102566124	20	ENSG00000133134_BEX2	ENST00000372674	3.41264	134.338
chr8	495618	496192	125	ENSG00000180190_C8orf42	ENST00000523656	3.41221	1113.84
chr6	163836744	163837756	96	ENSG00000112531_QKI	ENST00000544436	3.40977	113.916
chr16	86538779	86539160	3471	ENSG00000246979_AC009108.1	ENST00000499071	3.40787	368.613
chr7	93519219	93520289	273	ENSG00000105825_TFPI2	ENST00000451238	3.40689	839.669
chr9	89560395	89561362	1225	ENSG00000180447_GAS1	ENST00000298743	3.40507	124.394
chr2	79219840	79220618	32582	ENSG00000143954_REG3G	ENST00000393897	3.40446	482.612
chr2	127976204	127977349	877	ENSG00000186684_CYP27C1	ENST00000409327	3.40368	192.339
chr2	180725742	180726656	32	ENSG00000144331_ZNF385B	ENST00000410066	3.40103	698.774
chr15	68120427	68120700	2623	ENSG00000188779_SKOR1	ENST00000389002	3.39999	275.297
chrX	107978723	107979553	512	ENSG00000133124_IRS4	ENST00000372129	3.39934	385.052
chr6	90120874	90121242	165	ENSG00000025039_RRAGD	ENST00000492783	3.398	640.976
chr1	115212117	115213123	35	ENSG00000175984_DENND2C	ENST00000393274	3.39699	499.047
chr11	94501186	94501823	3	ENSG00000166025_AMOTL1	ENST00000317829	3.39697	298.449
chr6	130686414	130687059	142	ENSG00000164484_TMEM200A	ENST00000296978	3.39443	125.002
chr11	20618461	20618909	2260	ENSG00000165970_SLC6A5	ENST00000525748	3.3933	512.687
chr5	31638950	31640217	67	ENSG00000133401_PDZD2	ENST00000382161	3.39232	635.984
chr17	8925197	8925912	1	ENSG00000065320_NTN1	ENST00000538852	3.39068	455.486
chrX	74742807	74743294	39	ENSG00000102383_ZDHHC15	ENST00000373367	3.38961	171.773
chr7	86688189	86688574	449	ENSG00000164659_KIAA1324L	ENST00000423294	3.38821	113.675
chr10	94821613	94823156	1364	ENSG00000187553_CYP26C1	ENST00000285949	3.3881	492.484
chr7	75896369	75896674	1797	ENSG00000177679_SRRM3	ENST00000464752	3.38693	143.499
chr2	58655370	58655575	0	ENSG00000233723_AC007092.1	ENST00000429664	3.38658	517.285
chr3	140769690	140770315	241	ENSG00000175093_SPSB4	ENST00000310546	3.38517	595.768
chr16	54970808	54971882	6235	ENSG00000176842_IRX5	ENST00000447390	3.38162	475.347
chr5	2752436	2753043	229	ENSG00000170561_IRX2	ENST00000502957	3.38135	352.463
chr2	197457513	197457801	323	ENSG00000138411_HECW2	ENST00000260983	3.38125	828.115
chr7	1278393	1278428	5868	ENSG00000164853_UNCX	ENST00000316333	3.38034	155.272
chr2	237077081	237077138	458	ENSG00000168505_GBX2	ENST00000306318	3.3801	143.958
chr13	113764428	113764950	36	ENSG00000057593_F7	ENST00000479674	3.37744	329.484
chr18	25758168	25758617	983	ENSG00000170558_CDH2	ENST00000269141	3.37744	188.512
chr3	87841777	87841853	963	ENSG00000239572_RP11-451B8.1	ENST00000462792	3.37744	291.417
chr22	46366726	46367405	1529	ENSG00000188064_WNT7B	ENST00000409496	3.37612	294.656
chr12	49374972	49375670	981	ENSG00000125084_WNT1	ENST00000380414	3.37533	412.942
chr11	111411022	111412420	254	ENSG00000204381_LAYN	ENST00000541011	3.37267	823.156
chr18	907746	908400	2686	ENSG00000141433_ADCYAP1	ENST00000269200	3.37132	889.71
chr6	134638722	134639225	75	ENSG00000118515_SGK1	ENST00000461976	3.37104	338.694
chr1	101775006	101775592	13593	ENSG00000231671_RP11-157N3.1	ENST00000454466	3.37054	313.996
chr19	39056056	39056425	48326	ENSG00000104814_MAP4K1	ENST00000423454	3.36848	218.383
chr18	55097100	55097570	5581	ENSG00000119547_ONECUT2	ENST00000262095	3.36814	243.418
chr3	142837766	142838442	68	ENSG00000175040_CHST2	ENST00000309575	3.3653	479.735
chr20	23030695	23031371	656	ENSG00000178726_THBD	ENST00000377103	3.36441	219.629
chr20	24449845	24450099	138	ENSG00000101463_SYNDIG1	ENST00000376862	3.36245	379.361
chr8	11205109	11206178	490	ENSG00000154316_TDH	ENST00000534302	3.36243	903.63
chr11	1769955	1770639	34	ENSG00000244242_IFITM10	ENST00000482459	3.35815	364.141
chr7	6654866	6655208	210	ENSG00000236609_AC073343.8	ENST00000457543	3.35754	421.496
chr12	95266638	95267051	38615	ENSG00000216306_KRT19P2	ENST00000405395	3.35712	535.337
chr6	1614891	1615441	4486	ENSG00000054598_FOXC1	ENST00000380874	3.35671	731.188
chr4	41258732	41259436	122	ENSG00000154277_UCHL1	ENST00000472501	3.35498	210.106
chr6	163834176	163835158	364	ENSG00000112531_QKI	ENST00000361758	3.35368	126.648
chr3	137488436	137489968	1588	ENSG00000239513_RP11-2A4.3	ENST00000478772	3.3533	381.478
chr12	108297338	108297743	129379	ENSG00000187855_ASCL4	ENST00000342331	3.35234	419.172
chr7	108096365	108096761	201	ENSG00000091129_NRCAM	ENST00000379024	3.35121	295.901
chr6	27256322	27256589	4592	ENSG00000241363_TRNAI28P	ENST00000496256	3.35078	335.102
chr5	82768109	82769268	945	ENSG00000038427_VCAN	ENST00000502527	3.34941	368.267
chr17	18314576	18315336	484	ENSG00000220161_AL353997.1	ENST00000407600	3.34932	231.699
chrX	136113983	136114746	532	ENSG00000165370_GPR101	ENST00000298110	3.34828	279.595
chr8	97505660	97507809	499	ENSG00000169439_SDC2	ENST00000522911	3.34816	621.017
chr1	177133329	177134221	43	ENSG00000152092_ASTN1	ENST00000424564	3.34802	344.493
chr20	21683447	21684298	350	ENSG00000223871_AL035562.1	ENST00000424377	3.34764	125.54
chr19	31841240	31841487	933	ENSG00000121297_TSHZ3	ENST00000240587	3.34534	225.546
chr1	14925413	14926148	568	ENSG00000189337_KAZN	ENST00000503743	3.34521	155.707
chr15	53081863	53083044	245	ENSG00000169856_ONECUT1	ENST00000305901	3.34517	126.024
chr10	31609067	31610052	504	ENSG00000148516_ZEB1	ENST00000446923	3.34307	187.74
chr20	59827747	59828623	627	ENSG00000179242_CDH4	ENST00000360469	3.34235	414.342
chr17	44896013	44897013	432	ENSG00000108379_WNT3	ENST00000225512	3.34225	90.3805
chr3	27753929	27754676	9244	ENSG00000232766_AC098614.3	ENST00000438957	3.34225	119.563
chr11	61594866	61595236	181	ENSG00000134824_FADS2	ENST00000278840	3.34225	123.393
chr10	94827877	94828683	4951	ENSG00000095596_CYP26A1	ENST00000371531	3.34091	127.852
chr10	133794375	133795348	565	ENSG00000176171_BNIP3	ENST00000540159	3.34046	370.677
chr8	104510964	104511819	56	ENSG00000253477_RP11-1C8.4	ENST00000517376	3.33814	157.073
chr8	54793889	54795237	1103	ENSG00000147509_RGS20	ENST00000523064	3.33756	443.699
chr5	128796673	128797111	476	ENSG00000145808_ADAMTS19	ENST00000502709	3.33722	193.309
chr1	170640242	170640480	6887	ENSG00000116132_PRRX1	ENST00000497230	3.33539	167.682
chr20	30582765	30583255	13143	ENSG00000252623_5S_rRNA	ENST00000516814	3.33478	189.997
chr4	6200768	6201405	1171	ENSG00000152969_JAKMIP1	ENST00000429819	3.33422	564.61
chr11	33890251	33890883	514	ENSG00000135363_LMO2	ENST00000411482	3.33119	460.45
chr9	37036564	37037159	2386	ENSG00000196092_PAX5	ENST00000377849	3.33089	241.677
chr7	19155978	19156526	294	ENSG00000122691_TWIST1	ENST00000443687	3.32768	568.33
chr15	33602825	33603962	217	ENSG00000198838_RYR3	ENST00000415757	3.32752	168.784
chr15	82339649	82340505	1596	ENSG00000183496_MEX3B	ENST00000329713	3.32692	863.201
chr16	65157061	65157664	1262	ENSG00000140937_CDH11	ENST00000268603	3.32629	313.524
chr6	159589755	159590459	321	ENSG00000164694_FNDC1	ENST00000340366	3.3247	322.245
chr2	175190786	175191659	468	ENSG00000231453_AC018470.4	ENST00000420866	3.32321	607.032
chr10	14215657	14216207	99650	ENSG00000235410_RP11-397C18.2	ENST00000451617	3.32265	214.089
