# Supplementary material for: Active BRAF-V600E is the key player in generation of a sessile serrated polyp-specific DNA methylation profile
Source: PLoS One. 2018 Mar 28;13(3):e0192499. doi: 10.1371/journal.pone.0192499 (PMC5873940; doi:10.1371/journal.pone.0192499)
Supplement: S2 File — This table reports the genes with expression changes in SSP (fold change >2, p-value <0.01). (XLSX) [file pone.0192499.s011.xlsx]

## Sheet: Sheet1
Gene	Name	logFC	FDR
ENSG00000215182	MUC5AC	12.0575	3.62e-08
ENSG00000140274	DUOXA2	11.9685	9.72e-13
ENSG00000109511	ANXA10	10.8563	4.06e-16
ENSG00000125207	PIWIL1	10.7163	2.19e-11
ENSG00000134757	DSG3	10.7087	5.99e-07
ENSG00000147206	NXF3	10.5591	3.41e-17
ENSG00000197888	UGT2B17	10.1508	6.24e-08
ENSG00000124233	SEMG1	10.0563	2.3e-12
ENSG00000169035	KLK7	9.9059	1.42e-05
ENSG00000172031	EPHX4	9.77425	4.06e-12
ENSG00000198842	DUSP27	8.96557	4.09e-07
ENSG00000101842	VSIG1	8.72113	1.85e-22
ENSG00000111700	SLCO1B3	8.68543	0.00320223
ENSG00000140279	DUOX2	8.41677	8.64e-12
ENSG00000169903	TM4SF4	8.35488	3.52e-15
ENSG00000257046	SLCO1B3	8.33481	0.00437443
ENSG00000137673	MMP7	8.30895	1.39e-06
ENSG00000204876	AC021218.2	8.29456	3.14e-29
ENSG00000129455	KLK8	8.06547	5.03e-05
ENSG00000136574	GATA4	7.96498	1.94e-05
ENSG00000087916	SLC6A14	7.95065	2.08e-22
ENSG00000129451	KLK10	7.91416	9.79e-15
ENSG00000253506	NACA2	7.85667	1.11e-06
ENSG00000173432	SAA1	7.81873	0.00358276
ENSG00000124157	SEMG2	7.80979	0.00138837
ENSG00000179546	HTR1D	7.79735	1.7e-13
ENSG00000206075	SERPINB5	7.79499	1.37e-33
ENSG00000178734	C13orf45	7.79255	2.74e-05
ENSG00000257040	C14ORF57	7.77936	7.46e-06
ENSG00000161798	AQP5	7.74607	2.18e-12
ENSG00000213822	CEACAM18	7.72391	0.000208794
ENSG00000128606	LRRC17	7.58659	0.000466334
ENSG00000114771	AADAC	7.43951	0.000124967
ENSG00000189433	GJB4	7.37067	5.43e-10
ENSG00000091656	ZFHX4	7.35903	0.00178566
ENSG00000139800	ZIC5	7.32216	3.64e-11
ENSG00000104899	AMH	7.29616	4.47e-05
ENSG00000128610	FEZF1	7.26534	3.32e-05
ENSG00000100557	C14orf105	7.25132	0.00644965
ENSG00000112299	VNN1	7.21691	6.9e-11
ENSG00000181458	TMEM45A	7.1968	2.55e-06
ENSG00000062038	CDH3	7.1391	5.49e-23
ENSG00000167755	KLK6	7.11922	0.000418863
ENSG00000066405	CLDN18	7.06566	1.45e-09
ENSG00000140254	DUOXA1	6.96094	9.55e-07
ENSG00000131910	NR0B2	6.93566	4.06e-08
ENSG00000159261	CLDN14	6.93135	0.000894273
ENSG00000137699	TRIM29	6.82841	8.87e-22
ENSG00000116254	CHD5	6.81515	0.00107917
ENSG00000181577	C6orf223	6.79457	1.61e-18
ENSG00000139144	PIK3C2G	6.7604	0.00190223
ENSG00000146250	PRSS35	6.74676	0.00066459
ENSG00000167653	PSCA	6.69365	1.56e-08
ENSG00000159167	STC1	6.67759	0.00514407
ENSG00000198203	SULT1C2	6.66786	4.17e-25
ENSG00000134827	TCN1	6.66484	1.67e-07
ENSG00000137745	MMP13	6.65969	0.00033127
ENSG00000159184	HOXB13	6.65928	2.22e-14
ENSG00000189280	GJB5	6.63417	1.63e-15
ENSG00000060718	COL11A1	6.63201	0.000596811
ENSG00000137203	TFAP2A	6.55693	2.9e-08
ENSG00000134193	REG4	6.49389	9.07e-29
ENSG00000184956	MUC6	6.48723	0.00265434
ENSG00000129151	BBOX1	6.31178	5.45e-06
ENSG00000181634	TNFSF15	6.30196	1.97e-25
ENSG00000221947	XKR9	6.25101	1.03e-22
ENSG00000196188	CTSE	6.10328	8.74e-26
ENSG00000005001	PRSS22	5.82536	2.01e-11
ENSG00000115008	IL1A	5.77105	1.65e-05
ENSG00000253368	TRNP1	5.74253	1.52e-11
ENSG00000165376	CLDN2	5.70175	1.81e-09
ENSG00000197614	MFAP5	5.69557	0.000307894
ENSG00000043355	ZIC2	5.63217	3.49e-07
ENSG00000169876	MUC17	5.58864	6.25e-14
ENSG00000110427	KIAA1549L	5.57759	8.72e-09
ENSG00000084674	APOB	5.50616	0.000195473
ENSG00000160181	TFF2	5.36546	1.37e-14
ENSG00000120875	DUSP4	5.34718	7.73e-18
ENSG00000184292	TACSTD2	5.34069	7.07e-11
ENSG00000198807	PAX9	5.27724	0.000473346
ENSG00000105464	GRIN2D	5.23612	9.38e-07
ENSG00000135480	KRT7	5.22966	7.19e-06
ENSG00000118733	OLFM3	5.18835	0.00367067
ENSG00000137033	IL33	5.17099	9.42e-09
ENSG00000139289	PHLDA1	5.1595	7.58e-13
ENSG00000134339	SAA2	5.1404	0.00251199
ENSG00000166268	C12orf28	5.13176	1.63e-10
ENSG00000168427	KLHL30	5.08307	0.000142459
ENSG00000167757	KLK11	5.07022	1.31e-07
ENSG00000164520	RAET1E	5.06667	0.000288336
ENSG00000257017	HP	4.99013	0.00607463
ENSG00000160182	TFF1	4.98188	7.41e-14
ENSG00000105219	CNTD2	4.97945	0.00230486
ENSG00000196091	MYBPC1	4.94304	3.43e-05
ENSG00000170786	SDR16C5	4.90112	1.61e-07
ENSG00000163993	S100P	4.88176	1.26e-17
ENSG00000157064	NMNAT2	4.84609	2.15e-06
ENSG00000178636	RP11-455G16.1	4.8411	0.000439184
ENSG00000100078	PLA2G3	4.84002	4.86e-05
ENSG00000136689	IL1RN	4.80755	4.14e-09
ENSG00000148346	LCN2	4.79763	2.42e-05
ENSG00000165606	DRGX	4.78666	0.00223327
ENSG00000159263	SIM2	4.77569	7.74e-09
ENSG00000162009	SSTR5	4.75416	0.000166238
ENSG00000154928	EPHB1	4.69809	0.00202024
ENSG00000163746	PLSCR2	4.69132	0.000371069
ENSG00000204683	C10orf113	4.67311	0.00472152
ENSG00000004848	ARX	4.66924	0.00342197
ENSG00000171004	HS6ST2	4.66456	1.75e-05
ENSG00000164379	FOXQ1	4.66187	3.09e-08
ENSG00000135046	ANXA1	4.62071	2.66e-14
ENSG00000101188	NTSR1	4.61409	0.0042897
ENSG00000159182	PRAC	4.5969	0.00784169
ENSG00000133962	CATSPERB	4.58328	5.43e-16
ENSG00000146038	DCDC2	4.54431	2.44e-08
ENSG00000138823	MTTP	4.54247	0.000506175
ENSG00000163739	CXCL1	4.52046	3.24e-11
ENSG00000196228	SULT1C3	4.51889	4.85e-08
ENSG00000169247	SH3TC2	4.51608	3.13e-11
ENSG00000137860	SLC28A2	4.48253	3.24e-05
ENSG00000145777	TSLP	4.45705	0.00244062
ENSG00000160868	CYP3A4	4.45202	6.8e-10
ENSG00000161647	MPP3	4.43839	1.04e-07
ENSG00000069431	ABCC9	4.42167	0.00137412
ENSG00000163347	CLDN1	4.37639	4.72e-08
ENSG00000021826	CPS1	4.35261	0.00393562
ENSG00000157423	HYDIN	4.35168	0.000107416
ENSG00000116741	RGS2	4.33898	2.66e-14
ENSG00000198535	C2CD4A	4.33813	1.41e-05
ENSG00000205177	C11orf91	4.33502	0.00308714
ENSG00000145975	FAM217A	4.32892	0.00285341
ENSG00000204086	RPA4	4.27211	0.000485328
ENSG00000185271	KLHL33	4.25793	0.00370038
ENSG00000134317	GRHL1	4.22463	1.14e-06
ENSG00000151012	SLC7A11	4.22218	3e-11
ENSG00000128683	GAD1	4.21172	0.00809725
ENSG00000186047	DLEU7	4.20871	0.00016067
ENSG00000188487	INSC	4.20856	2.27e-09
ENSG00000095587	TLL2	4.18687	0.00758388
ENSG00000178752	FAM132B	4.18065	0.00418933
ENSG00000180730	SHISA2	4.17681	0.000640275
ENSG00000165973	NELL1	4.16625	0.00560835
ENSG00000168955	TM4SF20	4.15889	2.53e-05
ENSG00000134571	MYBPC3	4.15851	0.00230486
ENSG00000229377	FLJ37034	4.15367	0.00517077
ENSG00000080007	DDX43	4.12707	0.000375177
ENSG00000123843	C4BPB	4.09759	8.34e-06
ENSG00000121236	TRIM6	4.09138	0.00448172
ENSG00000196620	UGT2B15	4.07997	0.00182182
ENSG00000092200	RPGRIP1	4.07108	0.00617866
ENSG00000161249	DMKN	4.05206	9.49e-06
ENSG00000163734	CXCL3	4.03337	5.73e-07
ENSG00000132357	CARD6	4.0289	3.03e-12
ENSG00000117834	SLC5A9	4.02576	2.02e-05
ENSG00000112761	WISP3	4.01668	2.42e-05
ENSG00000021488	SLC7A9	4.00624	0.00195031
ENSG00000196960	AL117340.1	4.00426	0.00334934
ENSG00000163817	SLC6A20	3.99755	2.48e-10
ENSG00000133107	TRPC4	3.98286	0.00913528
ENSG00000241322	CDRT1	3.94843	0.00129189
ENSG00000164123	C4orf45	3.9403	0.00216901
ENSG00000112559	MDFI	3.93316	2.33e-05
ENSG00000214711	CAPN14	3.93087	0.0014916
ENSG00000182732	RGS6	3.93045	0.00186619
ENSG00000171502	COL24A1	3.92776	0.000195473
ENSG00000119547	ONECUT2	3.92369	2.34e-08
ENSG00000167767	KRT80	3.91423	0.00748648
ENSG00000177300	CLDN22	3.8955	0.00191022
ENSG00000107807	TLX1	3.87866	0.000587827
ENSG00000168502	SOGA2	3.8691	4.84e-12
ENSG00000256162	RP3-324N14.2	3.86309	0.00022029
ENSG00000090402	SI	3.85515	2.83e-15
ENSG00000127083	OMD	3.84516	0.00187242
ENSG00000039139	DNAH5	3.82122	0.000715585
ENSG00000181085	MAPK15	3.81435	0.00886495
ENSG00000153292	GPR110	3.81412	5.93e-11
ENSG00000151883	PARP8	3.80888	2.31e-17
ENSG00000239474	KBTBD10	3.79825	0.00234335
ENSG00000091428	RAPGEF4	3.78944	0.00209254
ENSG00000169429	IL8	3.74364	0.000868369
ENSG00000042781	USH2A	3.7384	0.00114117
ENSG00000115009	CCL20	3.72318	1.81e-09
ENSG00000212997	AC023632.1	3.72085	0.00338125
ENSG00000169330	KIAA1024	3.70672	0.00070031
ENSG00000185567	AHNAK2	3.70483	1.22e-08
ENSG00000168679	SLC16A4	3.70439	1.59e-12
ENSG00000172817	CYP7B1	3.6994	0.00502613
ENSG00000176971	FIBIN	3.69782	0.0042303
ENSG00000007933	FMO3	3.6971	0.00873199
ENSG00000162591	MEGF6	3.66685	6.9e-09
ENSG00000112414	GPR126	3.65355	1.59e-12
ENSG00000186377	CYP4X1	3.64612	0.00411941
ENSG00000165188	RNF183	3.64406	0.00256041
ENSG00000198835	GJC2	3.634	0.008773
ENSG00000196352	CD55	3.62866	8.58e-12
ENSG00000137965	IFI44	3.62084	0.00262803
ENSG00000125740	FOSB	3.61622	0.00876154
ENSG00000188869	TMC3	3.60732	0.00438987
ENSG00000141756	FKBP10	3.58519	3.17e-10
ENSG00000169047	IRS1	3.57632	7.3e-08
ENSG00000164411	GJB7	3.55584	0.00709476
ENSG00000007171	NOS2	3.54496	0.000416045
ENSG00000169248	CXCL11	3.51047	0.005804
ENSG00000178021	TSPYL6	3.50401	0.00439067
ENSG00000125538	IL1B	3.50094	4.71e-06
ENSG00000126861	OMG	3.45939	0.000263808
ENSG00000165810	BTNL9	3.45772	3.23e-06
ENSG00000141497	ZMYND15	3.4504	0.0012499
ENSG00000172209	GPR22	3.42938	6.07e-06
ENSG00000162366	PDZK1IP1	3.40792	4.02e-07
ENSG00000106089	STX1A	3.3984	4e-06
ENSG00000169908	TM4SF1	3.39164	2.82e-08
ENSG00000154258	ABCA9	3.38707	4.99e-05
ENSG00000128578	STRIP2	3.38482	3.67e-05
ENSG00000124602	UNC5CL	3.37786	7.83e-06
ENSG00000173227	SYT12	3.37664	0.0037532
ENSG00000163629	PTPN13	3.36715	1.38e-08
ENSG00000204531	POU5F1	3.35894	0.00236558
ENSG00000073910	FRY	3.35814	8.48e-11
ENSG00000153291	SLC25A27	3.35706	3.74e-05
ENSG00000154263	ABCA10	3.34999	1.72e-07
ENSG00000176485	PLA2G16	3.34153	5.53e-06
ENSG00000196611	MMP1	3.33734	3.69e-05
ENSG00000111962	UST	3.33525	6.07e-05
ENSG00000072422	RHOBTB1	3.33357	4e-13
ENSG00000102265	TIMP1	3.3228	7.18e-11
ENSG00000134121	CHL1	3.31696	1.75e-05
ENSG00000196159	FAT4	3.29892	1.24e-05
ENSG00000138759	FRAS1	3.29876	6.02e-06
ENSG00000115474	KCNJ13	3.28749	6.92e-05
ENSG00000205517	RGL3	3.28344	0.000541723
ENSG00000204464	C1orf195	3.28177	0.00233225
ENSG00000197506	SLC28A3	3.27453	6.02e-05
ENSG00000023171	GRAMD1B	3.27318	0.000319193
ENSG00000228273	MUC3A	3.26581	0.00232083
ENSG00000255374	TAS2R43	3.25201	0.00807759
ENSG00000112706	IMPG1	3.24842	0.00085956
ENSG00000169213	RAB3B	3.2457	1.71e-08
ENSG00000088836	SLC4A11	3.23941	0.00102801
ENSG00000010310	GIPR	3.23528	0.000285213
ENSG00000100033	PRODH	3.23131	0.00320901
ENSG00000171346	KRT15	3.22598	4.05e-06
ENSG00000044524	EPHA3	3.22233	0.00546761
ENSG00000102287	GABRE	3.21629	2.46e-06
ENSG00000146592	CREB5	3.21044	0.00535681
ENSG00000198088	NUP62CL	3.18374	0.000307396
ENSG00000179038	AP001885.1	3.18329	0.00157329
ENSG00000185739	SRL	3.16523	0.0068839
ENSG00000099769	IGFALS	3.16493	0.00641325
ENSG00000118520	ARG1	3.15996	0.00482069
ENSG00000243587	C6orf183	3.15373	0.000177179
ENSG00000165181	C9orf84	3.14872	0.00100888
ENSG00000162630	B3GALT2	3.14789	2.24e-07
ENSG00000094755	GABRP	3.14305	0.00583818
ENSG00000172139	SLC9C1	3.11602	9.38e-05
ENSG00000102854	MSLN	3.11114	0.000252917
ENSG00000125657	TNFSF9	3.109	0.0086907
ENSG00000137962	ARHGAP29	3.10218	2.91e-06
ENSG00000188910	GJB3	3.09875	0.00537186
ENSG00000163393	SLC22A15	3.08771	5.55e-06
ENSG00000114378	HYAL1	3.08752	6.59e-09
ENSG00000143867	OSR1	3.08522	0.00142625
ENSG00000167105	TMEM92	3.0826	4.52e-06
ENSG00000164946	FREM1	3.078	0.00125818
ENSG00000134070	IRAK2	3.0553	4.01e-08
ENSG00000151617	EDNRA	3.01555	0.00270604
ENSG00000070371	CLTCL1	3.01105	8.41e-05
ENSG00000120149	MSX2	3.00702	0.00427672
ENSG00000170956	CEACAM3	3.00549	0.00200601
ENSG00000042980	ADAM28	3.00074	0.000372218
ENSG00000125744	RTN2	2.9979	0.000711265
ENSG00000196739	COL27A1	2.98882	4.06e-07
ENSG00000133985	TTC9	2.98297	0.000993001
ENSG00000157578	LCA5L	2.9823	0.00145168
ENSG00000081041	CXCL2	2.9786	0.00477103
ENSG00000217340	AL023807.2	2.97757	0.00308577
ENSG00000152784	PRDM8	2.9638	0.00254466
ENSG00000146006	LRRTM2	2.96369	0.000407324
ENSG00000143127	ITGA10	2.96274	0.00396286
ENSG00000139629	GALNT6	2.96267	5.54e-08
ENSG00000152669	CCNO	2.95389	0.00489447
ENSG00000163915	C3orf65	2.95162	0.00202024
ENSG00000215346	AF131215.5	2.94813	0.000515567
ENSG00000165816	VWA2	2.94526	2.46e-05
ENSG00000103888	KIAA1199	2.93524	2.31e-07
ENSG00000138772	ANXA3	2.92336	3.78e-08
ENSG00000007174	DNAH9	2.92	0.00788935
ENSG00000162989	KCNJ3	2.91869	0.000451128
ENSG00000196074	SYCP2	2.9115	0.00599805
ENSG00000128965	CHAC1	2.90376	0.00137471
ENSG00000099194	SCD	2.89003	7.09e-09
ENSG00000142621	FHAD1	2.88951	0.0012438
ENSG00000181409	AATK	2.88763	0.00320475
ENSG00000124224	PPP4R1L	2.87964	2.53e-05
ENSG00000215252	GOLGA8B	2.87592	0.00010192
ENSG00000187231	SESTD1	2.86949	7.62e-12
ENSG00000158055	GRHL3	2.86285	0.00278626
ENSG00000049192	ADAMTS6	2.8512	0.00794051
ENSG00000157193	LRP8	2.84501	0.00102801
ENSG00000173559	NABP1	2.83022	6.96e-08
ENSG00000177409	SAMD9L	2.82678	4.52e-08
ENSG00000112541	PDE10A	2.81893	0.00228562
ENSG00000164764	SBSPON	2.8048	0.0007961
ENSG00000214376	VSTM5	2.80455	0.000103609
ENSG00000090382	LYZ	2.80286	1.11e-06
ENSG00000029153	ARNTL2	2.79345	7.33e-07
ENSG00000079337	RAPGEF3	2.78842	5.81e-08
ENSG00000136872	ALDOB	2.77878	0.000197983
ENSG00000183914	DNAH2	2.77666	0.00234361
ENSG00000197261	C6orf141	2.77586	6.68e-07
ENSG00000117525	F3	2.77504	1.01e-09
ENSG00000181619	GPR135	2.77378	0.00427749
ENSG00000102755	FLT1	2.76638	0.0034237
ENSG00000100196	KDELR3	2.76385	4.5e-07
ENSG00000166343	MSS51	2.75999	0.000602795
ENSG00000118473	SGIP1	2.7573	0.00951225
ENSG00000160183	TMPRSS3	2.75439	1.87e-05
ENSG00000151838	CCDC175	2.74345	0.00447527
ENSG00000112769	LAMA4	2.72776	1.37e-08
ENSG00000128039	SRD5A3	2.72496	4.47e-09
ENSG00000100003	SEC14L2	2.71752	3.34e-06
ENSG00000132530	XAF1	2.71332	8.22e-05
ENSG00000164171	ITGA2	2.71165	5e-08
ENSG00000088826	SMOX	2.71161	0.000560146
ENSG00000147174	ACRC	2.70513	0.00262648
ENSG00000170381	SEMA3E	2.703	0.00236215
ENSG00000186094	AGBL4	2.70222	0.00982507
ENSG00000124588	NQO2	2.70158	0.000183377
ENSG00000134138	MEIS2	2.70009	0.000224217
ENSG00000174501	ANKRD36C	2.68802	1.65e-07
ENSG00000156042	TTC18	2.68417	0.0026577
ENSG00000179869	ABCA13	2.68222	0.0041206
ENSG00000164161	HHIP	2.6804	9.39e-07
ENSG00000130720	FIBCD1	2.67926	0.00040856
ENSG00000165507	C10orf10	2.67821	1.21e-05
ENSG00000206530	WDR52	2.6754	1.71e-08
ENSG00000215018	COL28A1	2.65292	0.00798474
ENSG00000038427	VCAN	2.64758	0.000919408
ENSG00000146054	TRIM7	2.63793	2.41e-05
ENSG00000172927	MYEOV	2.63672	0.000103609
ENSG00000000971	CFH	2.63379	0.00220311
ENSG00000137225	CAPN11	2.6334	0.00981117
ENSG00000064042	LIMCH1	2.62212	3.62e-08
ENSG00000189099	PRSS48	2.62112	0.00368829
ENSG00000164294	GPX8	2.61366	0.000331933
ENSG00000177119	ANO6	2.61254	1.92e-09
ENSG00000214188	ST7-OT4	2.58952	0.00436562
ENSG00000152527	PLEKHH2	2.58854	0.000119916
ENSG00000111799	COL12A1	2.58638	0.000227391
ENSG00000173376	NDNF	2.58452	0.00485146
ENSG00000136155	SCEL	2.58167	0.00186659
ENSG00000164211	STARD4	2.58114	1.28e-08
ENSG00000129467	ADCY4	2.57529	0.00134687
ENSG00000180801	ARSJ	2.56593	0.000218538
ENSG00000185761	ADAMTSL5	2.56177	0.00236321
ENSG00000106823	ECM2	2.56024	0.00729883
ENSG00000060558	GNA15	2.5583	0.00914744
ENSG00000171016	PYGO1	2.54572	0.00849803
ENSG00000168032	ENTPD3	2.54225	0.000171681
ENSG00000197608	ZNF841	2.53892	7.45e-07
ENSG00000171017	LRRC8E	2.53544	0.00115953
ENSG00000156535	CD109	2.53087	0.0007961
ENSG00000169403	PTAFR	2.52742	8.77e-06
ENSG00000106258	CYP3A5	2.50849	1.57e-05
ENSG00000188306	LRRIQ4	2.49457	0.0021725
ENSG00000163638	ADAMTS9	2.47465	0.000172645
ENSG00000102934	PLLP	2.47319	1.73e-06
ENSG00000226232	RP11-419C5.2	2.46041	6.42e-05
ENSG00000171657	GPR82	2.4604	0.00302535
ENSG00000137857	DUOX1	2.45849	0.00209513
ENSG00000161381	PLXDC1	2.45678	0.00887663
ENSG00000003436	TFPI	2.45672	1.41e-06
ENSG00000151364	KCTD14	2.45657	3.48e-06
ENSG00000088992	TESC	2.45586	0.00244251
ENSG00000134323	MYCN	2.45298	0.00235499
ENSG00000183960	KCNH8	2.44911	0.00286678
ENSG00000078114	NEBL	2.44876	8.74e-08
ENSG00000163577	EIF5A2	2.44274	0.00112914
ENSG00000135976	ANKRD36	2.43792	9.57e-07
ENSG00000154262	ABCA6	2.43605	0.000436854
ENSG00000160862	AZGP1	2.43039	1.14e-06
ENSG00000184564	SLITRK6	2.42961	0.00145049
ENSG00000164070	HSPA4L	2.42649	9.71e-05
ENSG00000144908	ALDH1L1	2.42491	0.00131391
ENSG00000146674	IGFBP3	2.41882	8.57e-08
ENSG00000059377	TBXAS1	2.41869	3.26e-05
ENSG00000138685	FGF2	2.41751	0.000237604
ENSG00000198626	RYR2	2.41726	0.00941166
ENSG00000189184	PCDH18	2.40741	0.00394171
ENSG00000107819	SFXN3	2.40699	2.58e-06
ENSG00000069011	PITX1	2.40321	0.000217078
ENSG00000143248	RGS5	2.38955	0.00178902
ENSG00000215019	ATXN1	2.38826	4.99e-05
ENSG00000162576	MXRA8	2.38376	6.45e-05
ENSG00000151718	WWC2	2.38367	0.000194887
ENSG00000187288	CIDEC	2.38017	6.43e-05
ENSG00000116883	AL591845.1	2.36911	0.00436179
ENSG00000138829	FBN2	2.3669	0.00469702
ENSG00000110811	LEPREL2	2.36136	0.00423848
ENSG00000134853	PDGFRA	2.35513	0.000843972
ENSG00000169174	PCSK9	2.35223	0.00145689
ENSG00000101194	SLC17A9	2.35127	0.000182788
ENSG00000100342	APOL1	2.34693	2.71e-06
ENSG00000197385	ZNF860	2.34495	0.00236558
ENSG00000168785	TSPAN5	2.34388	0.000146653
ENSG00000013441	CLK1	2.33066	5.1e-06
ENSG00000171757	LRRC34	2.32765	0.00880432
ENSG00000133110	POSTN	2.32538	0.000816355
ENSG00000095739	BAMBI	2.32431	0.000223741
ENSG00000115919	KYNU	2.32261	0.00232933
ENSG00000109771	LRP2BP	2.31907	0.0015897
ENSG00000149485	FADS1	2.31814	0.00777946
ENSG00000140937	CDH11	2.30646	0.00423237
ENSG00000142102	ATHL1	2.30508	0.000215053
ENSG00000123684	LPGAT1	2.29828	8.2e-07
ENSG00000196730	DAPK1	2.29757	5.28e-07
ENSG00000116791	CRYZ	2.29281	4.71e-06
ENSG00000164542	KIAA0895	2.29171	4.64e-05
ENSG00000173898	SPTBN2	2.29088	0.000993001
ENSG00000214248	AC010336.1	2.28597	0.00265106
ENSG00000167588	GPD1	2.2832	0.000169549
ENSG00000068366	ACSL4	2.28281	1.57e-07
ENSG00000101255	TRIB3	2.28274	0.00208703
ENSG00000180071	ANKRD18A	2.28032	0.00537186
ENSG00000181104	F2R	2.27254	0.0023
ENSG00000197121	PGAP1	2.27027	1.87e-07
ENSG00000041353	RAB27B	2.26937	4.72e-05
ENSG00000006327	TNFRSF12A	2.26785	0.0020557
ENSG00000166130	IKBIP	2.26417	0.000268742
ENSG00000140859	KIFC3	2.26391	0.00420126
ENSG00000116194	ANGPTL1	2.26232	0.000747261
ENSG00000052802	MSMO1	2.25464	1.95e-05
ENSG00000102024	PLS3	2.25017	7.86e-07
ENSG00000197565	COL4A6	2.24758	0.00347043
ENSG00000197520	FAM177B	2.24645	3.19e-05
ENSG00000166432	ZMAT1	2.24524	0.00734644
ENSG00000105852	PON3	2.24425	0.00366227
ENSG00000147041	SYTL5	2.24118	1.34e-06
ENSG00000166321	NUDT13	2.2408	0.00589768
ENSG00000139679	LPAR6	2.23788	0.000850148
ENSG00000109610	SOD3	2.23422	0.00140302
ENSG00000109099	PMP22	2.22851	1.66e-06
ENSG00000204323	SMIM5	2.2271	0.00592325
ENSG00000157224	CLDN12	2.22686	1.11e-05
ENSG00000106034	CPED1	2.22582	0.00234361
ENSG00000111860	CEP85L	2.21994	0.000131998
ENSG00000133687	TMTC1	2.21136	0.00419158
ENSG00000213132	AC022498.1	2.20982	0.00629817
ENSG00000091879	ANGPT2	2.20566	0.00166222
ENSG00000077274	CAPN6	2.2025	0.00495542
ENSG00000164951	PDP1	2.19557	4.86e-06
ENSG00000204634	TBC1D8	2.19079	1.41e-05
ENSG00000175265	GOLGA8A	2.18358	0.00913528
ENSG00000183742	MACC1	2.18036	9.47e-06
ENSG00000242247	ARFGAP3	2.17889	9.96e-07
ENSG00000071205	ARHGAP10	2.17786	0.000166975
ENSG00000164761	TNFRSF11B	2.17362	0.000450043
ENSG00000104723	TUSC3	2.17161	0.00693531
ENSG00000116132	PRRX1	2.16682	0.0092349
ENSG00000137198	GMPR	2.15911	0.00812066
ENSG00000197930	ERO1L	2.15854	0.000170403
ENSG00000142661	MYOM3	2.15738	0.000180551
ENSG00000110080	ST3GAL4	2.15734	1.38e-05
ENSG00000152582	SPEF2	2.15162	0.000750373
ENSG00000236699	ARHGEF38	2.15041	1.02e-05
ENSG00000114857	NKTR	2.1465	1.56e-05
ENSG00000128595	CALU	2.13941	6.07e-06
ENSG00000111450	STX2	2.13296	0.00232933
ENSG00000111701	APOBEC1	2.13264	0.000806082
ENSG00000188158	NHS	2.12123	0.000683422
ENSG00000203727	SAMD5	2.12117	7.7e-06
ENSG00000157110	RBPMS	2.11831	3.97e-05
ENSG00000154760	SLFN13	2.11656	0.00343752
ENSG00000143369	ECM1	2.11397	0.000655258
ENSG00000110693	SOX6	2.11131	0.00169613
ENSG00000185022	MAFF	2.11093	8.14e-05
ENSG00000150471	LPHN3	2.10912	0.00204529
ENSG00000135919	SERPINE2	2.10867	0.000377167
ENSG00000135914	HTR2B	2.10827	0.00396883
ENSG00000069667	RORA	2.10019	0.00424499
ENSG00000203697	CAPN8	2.0997	0.000825741
ENSG00000136542	GALNT5	2.09693	3.21e-05
ENSG00000164953	TMEM67	2.0911	0.00567682
ENSG00000168615	ADAM9	2.08845	3.52e-05
ENSG00000152926	ZNF117	2.08536	0.000158856
ENSG00000145730	PAM	2.08486	1.83e-06
ENSG00000106541	AGR2	2.08315	2.15e-05
ENSG00000188916	FAM196A	2.07287	0.00436394
ENSG00000110492	MDK	2.07214	1.43e-05
ENSG00000088756	ARHGAP28	2.06968	0.00513707
ENSG00000106804	C5	2.06132	0.00390241
ENSG00000152413	HOMER1	2.06003	0.00901258
ENSG00000250722	SEPP1	2.05806	5.73e-06
ENSG00000214193	SH3D21	2.05279	7e-06
ENSG00000196511	TPK1	2.05171	1.45e-05
ENSG00000134278	SPIRE1	2.0469	0.000167751
ENSG00000113319	RASGRF2	2.04333	7.95e-05
ENSG00000186480	INSIG1	2.0395	0.000126876
ENSG00000111907	TPD52L1	2.03822	0.000374727
ENSG00000163191	S100A11	2.03264	3.38e-05
ENSG00000196937	FAM3C	2.02776	0.00185722
ENSG00000198865	CCDC152	2.02396	7.6e-06
ENSG00000166750	SLFN5	2.02028	0.00719
ENSG00000070882	OSBPL3	2.01936	2.55e-06
ENSG00000008300	CELSR3	2.01626	0.00225006
ENSG00000137267	TUBB2A	2.01473	0.00730204
ENSG00000143858	SYT2	2.01143	0.00668298
ENSG00000006468	ETV1	2.01108	0.00562667
ENSG00000114529	C3orf52	2.00847	6.07e-06
ENSG00000176124	DLEU1	2.00794	0.000242323
ENSG00000050344	NFE2L3	2.00444	9.47e-06
ENSG00000167766	ZNF83	2.00328	0.00451296
ENSG00000183018	SPNS2	1.9984	0.000653338
ENSG00000157890	MEGF11	1.99777	0.00197139
ENSG00000096093	EFHC1	1.9912	0.000461738
ENSG00000109107	ALDOC	1.98561	0.00252513
ENSG00000122778	KIAA1549	1.98217	0.00112075
ENSG00000173531	MST1	1.97949	0.00897061
ENSG00000135318	NT5E	1.97861	0.00012196
ENSG00000128342	LIF	1.97393	0.000843972
ENSG00000134324	LPIN1	1.97223	7.13e-06
ENSG00000069869	NEDD4	1.96849	0.000143047
ENSG00000071575	TRIB2	1.96773	0.00453443
ENSG00000136869	TLR4	1.96752	7.07e-06
ENSG00000120708	TGFBI	1.96539	0.000797147
ENSG00000147592	LACTB2	1.9624	2.9e-05
ENSG00000117616	C1orf63	1.95897	0.000397279
ENSG00000163611	SPICE1	1.95816	1.25e-05
ENSG00000188153	COL4A5	1.95735	0.00156103
ENSG00000115355	CCDC88A	1.95427	6.06e-06
ENSG00000065833	ME1	1.94628	0.00199786
ENSG00000197635	DPP4	1.94408	0.00010322
ENSG00000138185	ENTPD1	1.94305	0.00371094
ENSG00000163359	COL6A3	1.94042	0.0041552
ENSG00000186409	CCDC30	1.93131	0.00705525
ENSG00000169855	ROBO1	1.92982	0.00526422
ENSG00000153558	FBXL2	1.9289	0.00683714
ENSG00000175832	ETV4	1.92347	0.00885156
ENSG00000158079	PTPDC1	1.9209	0.000614285
ENSG00000144802	NFKBIZ	1.91722	5.2e-05
ENSG00000147894	C9orf72	1.91713	0.000911248
ENSG00000197119	SLC25A29	1.91351	0.00335043
ENSG00000240720	LRRD1	1.91306	0.00025294
ENSG00000197442	MAP3K5	1.91167	4.6e-05
ENSG00000111801	BTN3A3	1.90833	0.00717343
ENSG00000087085	ACHE	1.90665	0.00929437
ENSG00000135541	AHI1	1.90567	1.46e-05
ENSG00000124107	SLPI	1.90176	0.000449806
ENSG00000158122	AAED1	1.89687	0.00911089
ENSG00000256087	ZNF432	1.89669	0.000356768
ENSG00000176907	C8orf4	1.8934	9.17e-05
ENSG00000239264	TXNDC5	1.89139	0.00123731
ENSG00000213949	ITGA1	1.891	0.0010381
ENSG00000139617	RP11-298P3.4	1.88955	0.00777946
ENSG00000204540	PSORS1C1	1.88567	0.00197911
ENSG00000116679	IVNS1ABP	1.8826	5.26e-05
ENSG00000120341	SEC16B	1.87892	5.53e-05
ENSG00000135862	LAMC1	1.87813	0.000307396
ENSG00000151135	C12orf23	1.87761	0.00040856
ENSG00000104549	SQLE	1.87624	5.35e-05
ENSG00000196110	ZNF699	1.87356	0.00873199
ENSG00000168743	NPNT	1.87286	5.97e-05
ENSG00000240038	AMY2B	1.87234	0.00657815
ENSG00000123636	BAZ2B	1.86524	9.46e-05
ENSG00000139926	FRMD6	1.86507	0.00689868
ENSG00000105976	MET	1.86249	0.000247155
ENSG00000204262	COL5A2	1.86124	0.00930266
ENSG00000162976	PQLC3	1.85325	0.000375094
ENSG00000182185	RAD51B	1.83921	0.00644965
ENSG00000134851	TMEM165	1.837	2.44e-05
ENSG00000144824	PHLDB2	1.83523	0.00124946
ENSG00000165617	DACT1	1.83476	0.00422821
ENSG00000128590	DNAJB9	1.83383	0.000300978
ENSG00000138449	SLC40A1	1.82813	0.000100284
ENSG00000145623	OSMR	1.82776	0.00908852
ENSG00000185842	DNAH14	1.82407	0.00102476
ENSG00000163660	CCNL1	1.82199	0.000343611
ENSG00000070081	NUCB2	1.82159	0.000309128
ENSG00000136883	KIF12	1.81771	0.00756071
ENSG00000175106	FAM18B2	1.81515	0.0043234
ENSG00000122970	IFT81	1.8091	0.00900391
ENSG00000120458	MSANTD2	1.80626	0.00135563
ENSG00000110455	ACCS	1.80553	0.00489482
ENSG00000117569	PTBP2	1.8048	0.00236686
ENSG00000188428	BLOC1S5	1.80383	0.00168385
ENSG00000130164	LDLR	1.80247	0.00462902
ENSG00000110888	CAPRIN2	1.79901	0.000894273
ENSG00000138468	SENP7	1.79317	0.000109513
ENSG00000244754	N4BP2L2	1.7925	0.000761827
ENSG00000255103	KIAA0754	1.79244	0.000316391
ENSG00000243649	CFB	1.79055	0.00812066
ENSG00000106686	SPATA6L	1.79012	0.000638496
ENSG00000132424	PNISR	1.78713	0.000842773
ENSG00000125772	GPCPD1	1.78246	9.26e-05
ENSG00000116285	ERRFI1	1.77902	0.000329801
ENSG00000001630	CYP51A1	1.77839	0.000703531
ENSG00000135069	PSAT1	1.7737	0.00613853
ENSG00000246366	RP11-382J12.1	1.77284	0.00264354
ENSG00000162645	GBP2	1.76826	0.00278679
ENSG00000184305	FAM190A	1.76617	0.000103183
ENSG00000123095	BHLHE41	1.76614	0.00157417
ENSG00000128203	ASPHD2	1.76238	0.00498814
ENSG00000173209	AHSA2	1.75995	0.000894273
ENSG00000119917	IFIT3	1.7583	0.0068839
ENSG00000130827	PLXNA3	1.7572	0.00659454
ENSG00000106415	GLCCI1	1.75117	0.00688085
ENSG00000172037	LAMB2	1.74977	0.000199712
ENSG00000122711	SPINK4	1.74845	0.00724811
ENSG00000086548	CEACAM6	1.735	0.00147217
ENSG00000159433	STARD9	1.73017	0.00717343
ENSG00000174093	RP11-1407O15.2	1.73013	0.00539973
ENSG00000003393	ALS2	1.72863	0.000194625
ENSG00000148690	FRA10AC1	1.72783	0.00367067
ENSG00000147162	OGT	1.72447	0.00125383
ENSG00000135164	DMTF1	1.7234	0.000744002
ENSG00000170017	ALCAM	1.72107	9.84e-05
ENSG00000121716	PILRB	1.71881	0.000347308
ENSG00000168952	STXBP6	1.71825	0.000177179
ENSG00000106733	NMRK1	1.71731	0.000460093
ENSG00000153933	DGKE	1.7163	0.000327437
ENSG00000132950	ZMYM5	1.71131	0.00052835
ENSG00000058085	LAMC2	1.70741	0.00141074
ENSG00000145391	SETD7	1.70525	0.000371896
ENSG00000151726	ACSL1	1.69267	0.000371535
ENSG00000173467	AGR3	1.68624	0.00097278
ENSG00000133019	CHRM3	1.68522	0.00962115
ENSG00000186088	PION	1.68501	0.00302535
ENSG00000150403	TMCO3	1.68157	0.00143468
ENSG00000154358	OBSCN	1.67683	0.00124946
ENSG00000198964	SGMS1	1.67484	0.000497515
ENSG00000124067	SLC12A4	1.67434	0.00884167
ENSG00000150961	SEC24D	1.6742	0.00236321
ENSG00000182240	BACE2	1.67377	0.00112975
ENSG00000101751	POLI	1.67196	0.00669726
ENSG00000164111	ANXA5	1.67091	0.000256759
ENSG00000087303	NID2	1.66872	0.00477103
ENSG00000091436	MLTK	1.66779	0.000565312
ENSG00000235162	C12orf75	1.66589	0.000904291
ENSG00000213462	ERV3-1	1.66573	0.00496526
ENSG00000134884	ARGLU1	1.6603	0.000580555
ENSG00000167460	TPM4	1.6552	0.000912229
ENSG00000185862	EVI2B	1.65497	0.000247895
ENSG00000178038	ALS2CL	1.65255	0.000782136
ENSG00000134107	BHLHE40	1.65224	0.000856847
ENSG00000069702	TGFBR3	1.6518	0.00154334
ENSG00000177076	ACER2	1.65127	0.00385433
ENSG00000135749	PCNXL2	1.64998	0.001042
ENSG00000033170	FUT8	1.64962	0.000268742
ENSG00000168209	DDIT4	1.64674	0.00629427
ENSG00000138738	PRDM5	1.6459	0.0092349
ENSG00000109929	SC5DL	1.64462	0.00114864
ENSG00000111696	NT5DC3	1.64345	0.000876129
ENSG00000154265	ABCA5	1.64061	0.00107917
ENSG00000196954	CASP4	1.6386	0.000252328
ENSG00000214944	ARHGEF28	1.63104	0.000930261
ENSG00000109046	WSB1	1.63013	0.000649812
ENSG00000251537	TRIM16	1.62529	0.00151905
ENSG00000106392	C1GALT1	1.62389	0.000456034
ENSG00000100523	DDHD1	1.623	0.00262648
ENSG00000077157	PPP1R12B	1.62197	0.000390623
ENSG00000168172	HOOK3	1.6194	0.00131714
ENSG00000023445	BIRC3	1.61757	0.00129736
ENSG00000175455	CCDC14	1.61199	0.00145306
ENSG00000157796	WDR19	1.60875	0.00620732
ENSG00000164023	SGMS2	1.60844	0.00160187
ENSG00000106080	FKBP14	1.60677	0.00841717
ENSG00000004534	RBM6	1.60661	0.00186619
ENSG00000100376	FAM118A	1.60555	0.000863719
ENSG00000143669	LYST	1.60277	0.000392287
ENSG00000198363	ASPH	1.58445	0.00154053
ENSG00000151687	ANKAR	1.58247	0.00923857
ENSG00000134698	EIF2C4	1.58224	0.00105095
ENSG00000153914	SREK1	1.58013	0.000614285
ENSG00000113240	CLK4	1.57557	0.00622394
ENSG00000128791	TWSG1	1.57407	0.00236891
ENSG00000182158	CREB3L2	1.57166	0.00485916
ENSG00000114019	AMOTL2	1.5674	0.00302535
ENSG00000108854	SMURF2	1.55869	0.00147371
ENSG00000002587	HS3ST1	1.5583	0.00741339
ENSG00000148926	ADM	1.55362	0.000690303
ENSG00000188994	ZNF292	1.55075	0.000661252
ENSG00000081803	CADPS2	1.54978	0.000241628
ENSG00000186908	ZDHHC17	1.54825	0.00214053
ENSG00000026950	BTN3A1	1.54671	0.00784169
ENSG00000122884	P4HA1	1.54421	0.000390623
ENSG00000013375	PGM3	1.5428	0.000690303
ENSG00000178381	ZFAND2A	1.5374	0.00400883
ENSG00000128567	PODXL	1.52636	0.00334934
ENSG00000165929	TC2N	1.52164	0.0018167
ENSG00000104375	STK3	1.51832	0.00344255
ENSG00000116001	TIA1	1.51645	0.00116169
ENSG00000132680	KIAA0907	1.51336	0.0013929
ENSG00000166669	ATF7IP2	1.51101	0.00798057
ENSG00000105855	ITGB8	1.50811	0.00375231
ENSG00000112715	VEGFA	1.49955	0.00474511
ENSG00000149311	ATM	1.49734	0.00665581
ENSG00000178904	DPY19L3	1.49253	0.00145049
ENSG00000146242	TPBG	1.48855	0.00626738
ENSG00000106546	AHR	1.48802	0.00203043
ENSG00000184465	WDR27	1.47643	0.00873199
ENSG00000124496	TRERF1	1.47362	0.0066888
ENSG00000133401	PDZD2	1.4714	0.00852206
ENSG00000176142	TMEM39A	1.46599	0.00169543
ENSG00000165169	DYNLT3	1.46316	0.00571901
ENSG00000148634	HERC4	1.46133	0.00154076
ENSG00000155657	TTN	1.46062	0.00509404
ENSG00000162971	TYW5	1.45823	0.00411941
ENSG00000003147	ICA1	1.45603	0.000531256
ENSG00000091039	OSBPL8	1.45175	0.00180565
ENSG00000166068	SPRED1	1.44888	0.00379603
ENSG00000163947	ARHGEF3	1.44531	0.00340316
ENSG00000116815	CD58	1.44207	0.0073775
ENSG00000240344	PPIL3	1.44193	0.00369132
ENSG00000221926	TRIM16	1.44027	0.00630341
ENSG00000185404	SP140L	1.43942	0.00355965
ENSG00000173852	DPY19L1	1.43719	0.00260747
ENSG00000120889	TNFRSF10B	1.43225	0.0028105
ENSG00000179532	DNHD1	1.43011	0.00876154
ENSG00000127314	RAP1B	1.42399	0.00135675
ENSG00000122417	ODF2L	1.42247	0.00362084
ENSG00000114770	ABCC5	1.42167	0.00423848
ENSG00000109920	FNBP4	1.42107	0.00311232
ENSG00000164181	ELOVL7	1.42033	0.00325375
ENSG00000101670	LIPG	1.41415	0.00236089
ENSG00000072042	RDH11	1.41406	0.00186513
ENSG00000175538	KCNE3	1.41037	0.00569279
ENSG00000163728	TTC14	1.40842	0.00302535
ENSG00000144445	KANSL1L	1.40619	0.000934393
ENSG00000151458	ANKRD50	1.40406	0.00135455
ENSG00000136560	TANK	1.40385	0.00267026
ENSG00000115648	MLPH	1.40169	0.00796681
ENSG00000102595	UGGT2	1.40139	0.00308714
ENSG00000162695	SLC30A7	1.40032	0.00426172
ENSG00000102780	DGKH	1.39961	0.00155293
ENSG00000077232	DNAJC10	1.39789	0.00207034
ENSG00000205560	CPT1B	1.39324	0.00954779
ENSG00000173715	C11orf80	1.39192	0.00543732
ENSG00000166801	FAM111A	1.38928	0.00597363
ENSG00000137831	UACA	1.38829	0.00452303
ENSG00000233280	CRYBG3	1.38621	0.00160924
ENSG00000113971	NPHP3	1.38532	0.00314286
ENSG00000221978	CCNL2	1.38523	0.00270829
ENSG00000163818	LZTFL1	1.37284	0.00682663
ENSG00000128923	FAM63B	1.37269	0.00292288
ENSG00000138463	DIRC2	1.36847	0.0031101
ENSG00000131791	PRKAB2	1.36761	0.0037532
ENSG00000172469	MANEA	1.35834	0.0068496
ENSG00000068885	IFT80	1.34987	0.00786279
ENSG00000136141	LRCH1	1.34965	0.00500631
ENSG00000254413	CHKB-CPT1B	1.34592	0.00334934
ENSG00000171867	PRNP	1.34494	0.00589073
ENSG00000179630	LACC1	1.34104	0.00736228
ENSG00000005700	IBTK	1.33749	0.00418447
ENSG00000138448	ITGAV	1.33728	0.00569044
ENSG00000065911	MTHFD2	1.33053	0.00239897
ENSG00000011566	MAP4K3	1.31828	0.0052791
ENSG00000102401	ARMCX3	1.31567	0.00493086
ENSG00000152795	HNRPDL	1.31216	0.00491719
ENSG00000115221	ITGB6	1.30666	0.00429709
ENSG00000123130	ACOT9	1.30487	0.00561173
ENSG00000119899	SLC17A5	1.30172	0.00689747
ENSG00000140299	BNIP2	1.30109	0.00929437
ENSG00000152818	UTRN	1.30073	0.00546868
ENSG00000114346	ECT2	1.30044	0.00514407
ENSG00000109689	STIM2	1.29897	0.00724044
ENSG00000104093	DMXL2	1.29307	0.00747613
ENSG00000129226	CD68	1.29299	0.00834541
ENSG00000151422	FER	1.28931	0.00480035
ENSG00000155903	RASA2	1.28776	0.00270604
ENSG00000120519	SLC10A7	1.28647	0.00885156
ENSG00000095564	BTAF1	1.28308	0.00666376
ENSG00000168300	PCMTD1	1.28269	0.00690364
ENSG00000162078	ZG16B	1.2796	0.00750533
ENSG00000033178	UBA6	1.27542	0.00456461
ENSG00000109323	MANBA	1.2736	0.00510776
ENSG00000166562	SEC11C	1.27167	0.00515071
ENSG00000173193	PARP14	1.27082	0.00750358
ENSG00000198856	OSTC	1.27038	0.00750533
ENSG00000171988	JMJD1C	1.26376	0.00948571
ENSG00000159086	GCFC1	1.26008	0.00476432
ENSG00000096968	JAK2	1.25102	0.00333113
ENSG00000057657	PRDM1	1.24932	0.00818528
ENSG00000203667	COX20	1.24812	0.0084884
ENSG00000034677	RNF19A	1.24311	0.00829009
ENSG00000185246	PRPF39	1.22868	0.00684768
ENSG00000001561	ENPP4	1.22111	0.00789966
ENSG00000143013	LMO4	1.21727	0.00560448
ENSG00000087253	LPCAT2	1.21479	0.00870096
ENSG00000119684	MLH3	1.19293	0.00801343
ENSG00000124788	ATXN1	1.19171	0.00955874
ENSG00000141446	ESCO1	1.17864	0.00735739
ENSG00000155304	HSPA13	1.17398	0.00988237
ENSG00000111912	NCOA7	1.15774	0.00600893
ENSG00000134852	CLOCK	1.15518	0.00928361
ENSG00000188811	NHLRC3	1.14796	0.00822593
ENSG00000164414	SLC35A1	1.14387	0.00940899
ENSG00000130700	GATA5	-9.70771	1.06e-08
ENSG00000162040	HS3ST6	-8.04453	1.33e-05
ENSG00000162992	NEUROD1	-8.04264	1.3e-09
ENSG00000182601	HS3ST4	-7.32349	9.26e-05
ENSG00000132874	SLC14A2	-6.89482	7.68e-39
ENSG00000101098	RIMS4	-6.65482	8.92e-10
ENSG00000125255	SLC10A2	-6.54577	8.77e-12
ENSG00000166828	SCNN1G	-6.29931	8.77e-13
ENSG00000178568	ERBB4	-6.20803	6.21e-14
ENSG00000131096	PYY	-6.14359	7.49e-11
ENSG00000172689	MS4A10	-5.99466	3.83e-10
ENSG00000122756	CNTFR	-5.97363	4.3e-14
ENSG00000101470	TNNC2	-5.90469	3.1e-11
ENSG00000100721	TCL1A	-5.87954	0.000924399
ENSG00000110887	DAO	-5.76893	8.46e-08
ENSG00000103375	AQP8	-5.63359	2.19e-06
ENSG00000039987	BEST2	-5.61613	8.26e-11
ENSG00000146950	SHROOM2	-5.59506	3.12e-22
ENSG00000167236	CCL23	-5.34675	0.000714303
ENSG00000036672	USP2	-5.29421	5.78e-18
ENSG00000169676	DRD5	-5.1865	3.01e-08
ENSG00000132429	POPDC3	-5.18503	2.21e-05
ENSG00000134955	SLC37A2	-5.12234	4.58e-32
ENSG00000185915	KLHL34	-5.09362	5.49e-08
ENSG00000181617	FDCSP	-5.06418	0.0051463
ENSG00000170054	SERPINA9	-5.01748	0.00234335
ENSG00000007216	SLC13A2	-4.9137	1.49e-06
ENSG00000108576	SLC6A4	-4.8936	2.34e-15
ENSG00000102109	PCSK1N	-4.85956	1.14e-07
ENSG00000203859	HSD3B2	-4.83646	7.94e-11
ENSG00000137077	CCL21	-4.7712	8.61e-05
ENSG00000183034	OTOP2	-4.76294	3.04e-07
ENSG00000170382	LRRN2	-4.73697	2.2e-21
ENSG00000238243	OR2W3	-4.73357	4.88e-07
ENSG00000066230	SLC9A3	-4.72309	7.18e-11
ENSG00000188242	CTD-2228K2.5	-4.65837	2.82e-08
ENSG00000128383	APOBEC3A	-4.63482	4.91e-08
ENSG00000167080	B4GALNT2	-4.60851	1.17e-10
ENSG00000204099	NEU4	-4.56532	1.35e-08
ENSG00000064655	EYA2	-4.55466	3.15e-12
ENSG00000168447	SCNN1B	-4.54392	1.1e-12
ENSG00000128218	VPREB3	-4.52025	7.99e-05
ENSG00000196660	SLC30A10	-4.47757	2.07e-08
ENSG00000115386	REG1A	-4.44054	0.000816355
ENSG00000167434	CA4	-4.41833	2.12e-08
ENSG00000100604	CHGA	-4.41493	2.66e-11
ENSG00000138669	PRKG2	-4.41015	8.74e-26
ENSG00000166183	ASPG	-4.33638	2.44e-09
ENSG00000183844	FAM3B	-4.29797	2.91e-09
ENSG00000256642	LINC00273	-4.24671	3.05e-05
ENSG00000166035	LIPC	-4.2415	3.18e-08
ENSG00000204936	CD177	-4.23238	2.03e-05
ENSG00000197273	GUCA2A	-4.21251	6.25e-14
ENSG00000127129	EDN2	-4.20669	3.36e-09
ENSG00000157703	SVOPL	-4.12244	3.03e-05
ENSG00000179314	WSCD1	-4.12138	3.54e-09
ENSG00000196090	PTPRT	-4.12055	2.23e-06
ENSG00000117322	CR2	-4.09911	0.00840597
ENSG00000142539	SPIB	-4.09404	5.43e-10
ENSG00000176387	HSD11B2	-4.09229	8.04e-14
ENSG00000184709	LRRC26	-4.05688	3.75e-10
ENSG00000100505	TRIM9	-4.04523	8.03e-08
ENSG00000174992	ZG16	-4.01136	4.36e-06
ENSG00000184368	MAP7D2	-3.98359	4.38e-06
ENSG00000109182	CWH43	-3.95621	0.000179339
ENSG00000184040	TMEM236	-3.92586	9.13e-09
ENSG00000166165	CKB	-3.91186	2.58e-09
ENSG00000175329	ISX	-3.90851	2.39e-06
ENSG00000187783	TMEM72	-3.88101	3.64e-07
ENSG00000205364	MT1M	-3.85262	0.00750533
ENSG00000106236	NPTX2	-3.84795	0.000459901
ENSG00000155966	AFF2	-3.8051	0.0015658
ENSG00000197921	HES5	-3.79675	5.18e-05
ENSG00000180104	EXOC3	-3.78195	2.93e-16
ENSG00000188095	MESP2	-3.77762	2.92e-05
ENSG00000162461	SLC25A34	-3.77603	5.79e-18
ENSG00000152785	BMP3	-3.77565	0.00286581
ENSG00000133742	CA1	-3.75911	2.25e-06
ENSG00000215428	AL354898.1	-3.75114	6.78e-09
ENSG00000155850	SLC26A2	-3.74539	0.000103609
ENSG00000079689	SCGN	-3.74396	1.41e-05
ENSG00000158813	EDA	-3.74233	1.92e-09
ENSG00000007312	CD79B	-3.73089	0.00181431
ENSG00000214357	NEURL1B	-3.73053	3.11e-18
ENSG00000166869	CHP2	-3.72645	2.79e-22
ENSG00000016490	CLCA1	-3.72561	6.49e-05
ENSG00000197444	OGDHL	-3.70711	2.09e-05
ENSG00000135097	MSI1	-3.68813	1.12e-05
ENSG00000012124	CD22	-3.65066	0.00160187
ENSG00000131482	G6PC	-3.62712	0.00048368
ENSG00000164794	KCNV1	-3.61839	3.74e-05
ENSG00000111052	LIN7A	-3.6158	0.000271525
ENSG00000026559	KCNG1	-3.59421	4.74e-05
ENSG00000177455	CD19	-3.58269	0.00360019
ENSG00000135220	UGT2A3	-3.57358	9.47e-05
ENSG00000197991	PCDH20	-3.53226	1.79e-05
ENSG00000183463	PRHOXNB	-3.51686	3.79e-05
ENSG00000143416	SELENBP1	-3.49246	2.6e-11
ENSG00000132915	PDE6A	-3.47887	1.13e-07
ENSG00000188373	C10orf99	-3.47585	9.42e-09
ENSG00000120885	CLU	-3.45372	3.66e-05
ENSG00000140836	ZFHX3	-3.45295	1.65e-07
ENSG00000126803	HSPA2	-3.44827	4.4e-13
ENSG00000196092	PAX5	-3.44496	0.00358324
ENSG00000198125	MB	-3.44476	8.73e-06
ENSG00000089199	CHGB	-3.41778	4.56e-05
ENSG00000204632	HLA-G	-3.40886	3.26e-14
ENSG00000172238	ATOH1	-3.39713	2.2e-08
ENSG00000164488	DACT2	-3.38292	0.00080259
ENSG00000135083	CCNJL	-3.38065	6.77e-14
ENSG00000144290	SLC4A10	-3.37606	5.04e-08
ENSG00000175497	DPP10	-3.37589	0.00112105
ENSG00000162722	TRIM58	-3.36443	0.00297461
ENSG00000168243	GNG4	-3.35307	0.000307396
ENSG00000124615	MOCS1	-3.34391	3.98e-11
ENSG00000170684	ZNF296	-3.33824	2.33e-06
ENSG00000159212	CLIC6	-3.33753	5.79e-08
ENSG00000100302	RASD2	-3.33493	4.38e-10
ENSG00000125144	MT1G	-3.32541	6.99e-05
ENSG00000198417	MT1F	-3.31571	2.49e-05
ENSG00000172478	C2orf54	-3.30352	0.000180645
ENSG00000196196	HRCT1	-3.2989	1.43e-05
ENSG00000164093	PITX2	-3.29836	6.27e-11
ENSG00000197406	DIO3	-3.28876	0.000116174
ENSG00000148053	NTRK2	-3.27672	1.22e-05
ENSG00000142959	BEST4	-3.25829	0.00411941
ENSG00000182271	TMIGD1	-3.25362	0.000223637
ENSG00000168748	CA7	-3.24685	0.00112195
ENSG00000172782	FADS6	-3.22941	0.0023237
ENSG00000175600	C7orf10	-3.22242	8.51e-05
ENSG00000148357	HMCN2	-3.22121	8.33e-08
ENSG00000112182	BACH2	-3.19692	0.000743856
ENSG00000120498	TEX11	-3.18302	1.41e-05
ENSG00000135929	CYP27A1	-3.18085	8.55e-11
ENSG00000179520	SLC17A8	-3.17548	0.00569279
ENSG00000180616	SSTR2	-3.17328	0.000319348
ENSG00000044012	GUCA2B	-3.1691	1.71e-08
ENSG00000006740	ARHGAP44	-3.1661	1.93e-10
ENSG00000171992	SYNPO	-3.14822	1.37e-14
ENSG00000183049	CAMK1D	-3.13763	1.03e-15
ENSG00000186198	SLC51B	-3.13129	9.73e-10
ENSG00000185666	SYN3	-3.12398	0.000654487
ENSG00000071203	MS4A12	-3.09951	0.000968137
ENSG00000179750	APOBEC3B	-3.08656	7.53e-07
ENSG00000082397	EPB41L3	-3.07559	1.66e-10
ENSG00000132854	KANK4	-3.06955	0.000180587
ENSG00000163959	SLC51A	-3.06522	3.14e-16
ENSG00000196517	SLC6A9	-3.06172	5.25e-08
ENSG00000169918	OTUD7A	-3.05329	1.49e-06
ENSG00000111846	GCNT2	-3.04177	4.38e-10
ENSG00000171126	KCNG3	-3.03967	0.000224947
ENSG00000141574	SECTM1	-3.02569	1.16e-15
ENSG00000165556	CDX2	-2.99696	1.01e-12
ENSG00000100092	SH3BP1	-2.98867	1.56e-15
ENSG00000169314	C22orf15	-2.9884	5.17e-10
ENSG00000170439	METTL7B	-2.98399	3.12e-09
ENSG00000066735	KIF26A	-2.98095	0.00020106
ENSG00000135424	ITGA7	-2.95717	1.33e-07
ENSG00000099624	ATP5D	-2.95161	8.72e-09
ENSG00000186564	FOXD2	-2.9453	2.36e-09
ENSG00000204389	HSPA1A	-2.94415	4.71e-06
ENSG00000064300	NGFR	-2.93406	0.00358324
ENSG00000198650	TAT	-2.92429	9.9e-05
ENSG00000157833	FAM59B	-2.91045	2.61e-06
ENSG00000103184	SEC14L5	-2.90323	0.00423848
ENSG00000120896	SORBS3	-2.89783	8.6e-11
ENSG00000029993	HMGB3	-2.89372	5.86e-14
ENSG00000088256	GNA11	-2.8911	1.87e-07
ENSG00000104267	CA2	-2.86043	4.38e-06
ENSG00000250479	CHCHD10	-2.85618	1.37e-08
ENSG00000198729	PPP1R14C	-2.8556	6.3e-06
ENSG00000140332	TLE3	-2.84209	6.09e-14
ENSG00000174562	KLK15	-2.83794	1.08e-05
ENSG00000203685	C1orf95	-2.82663	0.00119202
ENSG00000181035	SLC25A42	-2.82195	5.98e-08
ENSG00000125148	MT2A	-2.81933	5.36e-06
ENSG00000119121	TRPM6	-2.81566	0.00262044
ENSG00000170482	SLC23A1	-2.79199	4.57e-06
ENSG00000124243	BCAS4	-2.78633	0.00905414
ENSG00000108272	DHRS11	-2.78594	1.63e-11
ENSG00000139540	SLC39A5	-2.78526	1.01e-09
ENSG00000167114	SLC27A4	-2.76949	2.05e-07
ENSG00000233927	RPS28	-2.76883	0.00451296
ENSG00000134240	HMGCS2	-2.76527	4.37e-07
ENSG00000155066	PROM2	-2.76332	3.42e-08
ENSG00000179918	SEPHS2	-2.75782	2.32e-07
ENSG00000091138	SLC26A3	-2.74985	6.06e-05
ENSG00000122574	WIPF3	-2.74908	0.00364874
ENSG00000135549	PKIB	-2.74659	3.19e-05
ENSG00000141434	MEP1B	-2.74467	1.57e-05
ENSG00000123643	SLC36A1	-2.74229	1.59e-12
ENSG00000250349	TM4SF2	-2.7356	1.59e-12
ENSG00000117115	PADI2	-2.73044	4.96e-06
ENSG00000099860	GADD45B	-2.72924	2.69e-06
ENSG00000183153	GJD3	-2.72195	0.000179339
ENSG00000233493	TMEM238	-2.71725	0.000603043
ENSG00000007306	CEACAM7	-2.7164	0.000166552
ENSG00000167470	MIDN	-2.71247	0.00035299
ENSG00000168453	HR	-2.70748	9.88e-09
ENSG00000172986	GXYLT2	-2.69575	9.09e-09
ENSG00000112902	SEMA5A	-2.69322	3.87e-11
ENSG00000153790	C7orf31	-2.69305	1.06e-06
ENSG00000167107	ACSF2	-2.69163	1.75e-09
ENSG00000129167	TPH1	-2.68679	0.00828922
ENSG00000172270	BSG	-2.68275	2.57e-08
ENSG00000243449	C4orf48	-2.67844	0.000163276
ENSG00000150594	ADRA2A	-2.67456	0.00069402
ENSG00000178605	GTPBP6	-2.6543	0.000949801
ENSG00000176058	TPRN	-2.64823	3.75e-10
ENSG00000144648	CCBP2	-2.64816	0.000408269
ENSG00000085552	IGSF9	-2.63419	4.07e-06
ENSG00000107731	UNC5B	-2.63331	4.33e-10
ENSG00000172318	B3GALT1	-2.62949	1.17e-06
ENSG00000241360	PDXP	-2.62623	7.99e-11
ENSG00000099994	SUSD2	-2.6253	0.00408405
ENSG00000171208	NETO2	-2.6165	3.19e-05
ENSG00000138435	CHRNA1	-2.61123	0.00236215
ENSG00000135917	SLC19A3	-2.60703	2.8e-05
ENSG00000179094	PER1	-2.59424	1.91e-05
ENSG00000187017	ESPN	-2.5882	1.58e-09
ENSG00000198786	MT-ND5	-2.58703	0.00202024
ENSG00000167748	KLK1	-2.58395	5.41e-07
ENSG00000143819	EPHX1	-2.58022	2.19e-10
ENSG00000212907	MT-ND4L	-2.57924	0.00122088
ENSG00000169715	MT1E	-2.57386	5.59e-06
ENSG00000139209	SLC38A4	-2.5738	1.14e-06
ENSG00000185112	FAM43A	-2.56289	1.57e-05
ENSG00000213722	DDAH2	-2.56273	3.42e-10
ENSG00000142583	SLC2A5	-2.56267	0.000154589
ENSG00000165548	TMEM63C	-2.55603	1.43e-05
ENSG00000156966	B3GNT7	-2.55015	6.66e-05
ENSG00000148671	C10orf116	-2.54861	2.37e-06
ENSG00000198488	B3GNT6	-2.54682	3.05e-10
ENSG00000085563	ABCB1	-2.54523	9.37e-07
ENSG00000167074	TEF	-2.53716	1.91e-10
ENSG00000146216	TTBK1	-2.5324	0.0046173
ENSG00000137872	SEMA6D	-2.53118	7.25e-08
ENSG00000066468	FGFR2	-2.52856	1.17e-10
ENSG00000106211	HSPB1	-2.52855	8.82e-08
ENSG00000184730	APOBR	-2.52789	1.54e-07
ENSG00000156298	TSPAN7	-2.52593	5.74e-11
ENSG00000109814	UGDH	-2.52527	2.48e-05
ENSG00000122035	RASL11A	-2.52215	6.52e-07
ENSG00000198794	SCAMP5	-2.51152	0.000611157
ENSG00000161395	PGAP3	-2.50422	1.39e-10
ENSG00000172572	PDE3A	-2.50046	2.65e-07
ENSG00000157111	TMEM171	-2.4987	4.39e-12
ENSG00000085741	WNT11	-2.49361	0.00496526
ENSG00000125534	PPDPF	-2.48876	5.76e-05
ENSG00000139410	SDSL	-2.48704	3.2e-05
ENSG00000137875	BCL2L10	-2.48483	0.00183796
ENSG00000161847	RAVER1	-2.48236	0.000103229
ENSG00000148842	CNNM2	-2.47281	1.88e-07
ENSG00000205078	SYCE1L	-2.46875	0.00361302
ENSG00000130669	PAK4	-2.46426	0.000107078
ENSG00000156113	KCNMA1	-2.46379	2.74e-07
ENSG00000117318	ID3	-2.45615	3.83e-10
ENSG00000104059	FAM189A1	-2.44121	7.29e-05
ENSG00000168924	LETM1	-2.43884	7.57e-08
ENSG00000065717	TLE2	-2.4358	0.000178725
ENSG00000111863	ADTRP	-2.43143	1.61e-05
ENSG00000104823	ECH1	-2.42744	1.01e-07
ENSG00000114859	CLCN2	-2.42093	6.81e-08
ENSG00000185133	INPP5J	-2.41991	2.08e-08
ENSG00000106351	AGFG2	-2.4184	9.73e-10
ENSG00000110400	PVRL1	-2.40808	1.53e-07
ENSG00000063169	GLTSCR1	-2.40411	0.00010783
ENSG00000137819	PAQR5	-2.40168	1.01e-08
ENSG00000132361	KIAA0664	-2.39724	7.12e-06
ENSG00000012504	NR1H4	-2.39643	0.000422094
ENSG00000196502	SULT1A1	-2.38984	7.18e-11
ENSG00000233041	PHGR1	-2.38405	3.04e-05
ENSG00000122694	GLIPR2	-2.38305	3.84e-06
ENSG00000163545	NUAK2	-2.38291	8.96e-10
ENSG00000183048	SLC25A10	-2.38017	2.75e-05
ENSG00000049283	EPN3	-2.37936	2.21e-05
ENSG00000110090	CPT1A	-2.37555	3.09e-08
ENSG00000141753	IGFBP4	-2.37382	9.44e-07
ENSG00000072133	RPS6KA6	-2.36426	0.000107416
ENSG00000118777	ABCG2	-2.36417	7.61e-05
ENSG00000165215	CLDN3	-2.35617	1.41e-05
ENSG00000040199	PHLPP2	-2.35544	4.62e-08
ENSG00000090920	FCGBP	-2.35357	0.00131976
ENSG00000137825	ITPKA	-2.3533	2.67e-06
ENSG00000162460	TMEM82	-2.3529	0.000376152
ENSG00000187091	PLCD1	-2.35224	2.14e-10
ENSG00000228253	MT-ATP8	-2.34633	0.000540822
ENSG00000148426	C10orf47	-2.34362	0.00133882
ENSG00000109819	PPARGC1A	-2.33952	4.31e-07
ENSG00000139163	ETNK1	-2.33779	5.73e-07
ENSG00000115112	TFCP2L1	-2.32823	2.99e-06
ENSG00000008323	PLEKHG6	-2.32722	5.79e-08
ENSG00000144136	SLC20A1	-2.31534	7.09e-09
ENSG00000138796	HADH	-2.3138	7.96e-06
ENSG00000167513	CDT1	-2.3112	0.000543709
ENSG00000177191	B3GNT8	-2.3097	5.49e-08
ENSG00000122971	ACADS	-2.30808	3.56e-07
ENSG00000147852	VLDLR	-2.30775	0.00261468
ENSG00000172366	FAM195A	-2.3008	6.07e-06
ENSG00000167363	FN3K	-2.28853	3.21e-05
ENSG00000100292	HMOX1	-2.28834	3.31e-10
ENSG00000245848	CEBPA	-2.28659	5.58e-07
ENSG00000198816	ZNF358	-2.28577	1.02e-06
ENSG00000237330	RNF223	-2.2847	0.00659577
ENSG00000198435	NRARP	-2.28329	1.89e-06
ENSG00000130529	TRPM4	-2.28146	0.000371069
ENSG00000101057	MYBL2	-2.27844	2.18e-05
ENSG00000188807	TMEM201	-2.27798	0.000252328
ENSG00000168961	LGALS9	-2.27661	2.58e-09
ENSG00000088280	ASAP3	-2.27352	8.24e-09
ENSG00000171298	GAA	-2.26972	6.55e-08
ENSG00000101276	SLC52A3	-2.26318	8.86e-06
ENSG00000125652	ALKBH7	-2.26047	1.33e-06
ENSG00000164683	HEY1	-2.25979	0.000853838
ENSG00000130734	ATG4D	-2.25849	5.55e-08
ENSG00000141576	RNF157	-2.24885	0.000170997
ENSG00000168734	PKIG	-2.24825	1.28e-08
ENSG00000158865	SLC5A11	-2.24701	0.00709134
ENSG00000114650	SCAP	-2.24678	1.6e-07
ENSG00000197375	SLC22A5	-2.24307	5.14e-09
ENSG00000105738	SIPA1L3	-2.23937	4.41e-05
ENSG00000175356	SCUBE2	-2.23549	0.000126516
ENSG00000135362	PRR5L	-2.2338	2.83e-08
ENSG00000139438	FAM222A	-2.23228	0.00515071
ENSG00000162409	PRKAA2	-2.22394	0.00233568
ENSG00000103647	CORO2B	-2.2234	0.00539973
ENSG00000198886	MT-ND4	-2.21849	0.00404383
ENSG00000132024	CC2D1A	-2.21397	1.21e-05
ENSG00000175221	MED16	-2.21181	0.000183052
ENSG00000176273	SLC35G1	-2.21115	3.18e-08
ENSG00000140320	BAHD1	-2.20934	9.55e-06
ENSG00000118515	SGK1	-2.20196	3.45e-06
ENSG00000005882	PDK2	-2.19739	3.42e-08
ENSG00000177380	PPFIA3	-2.19284	0.000195473
ENSG00000105357	MYH14	-2.1919	0.000624916
ENSG00000198695	MT-ND6	-2.19064	0.00496526
ENSG00000163501	IHH	-2.1847	0.00142588
ENSG00000198888	MT-ND1	-2.18459	0.0006388
ENSG00000183779	ZNF703	-2.18008	0.00302614
ENSG00000074410	CA12	-2.16604	1.11e-06
ENSG00000172828	CES3	-2.16173	3.78e-08
ENSG00000135437	RDH5	-2.15912	3.1e-06
ENSG00000049246	PER3	-2.15864	0.000118046
ENSG00000167182	SP2	-2.15709	0.00318485
ENSG00000073711	PPP2R3A	-2.15257	2.06e-06
ENSG00000172458	IL17D	-2.15256	0.00102801
ENSG00000140323	DISP2	-2.15154	1.61e-05
ENSG00000119042	SATB2	-2.15023	2.63e-05
ENSG00000167701	GPT	-2.14578	1.26e-08
ENSG00000095321	CRAT	-2.14539	7.07e-07
ENSG00000108187	PBLD	-2.14131	2.25e-08
ENSG00000008382	MPND	-2.13804	3.21e-06
ENSG00000104419	NDRG1	-2.13287	1.14e-07
ENSG00000167741	GGT6	-2.12542	2.52e-07
ENSG00000167100	SAMD14	-2.12406	4.26e-06
ENSG00000184719	RNLS	-2.12185	0.00089294
ENSG00000166126	AMN	-2.11872	1.45e-06
ENSG00000133328	HRASLS2	-2.11204	0.000232084
ENSG00000172081	MOB3A	-2.10181	7.53e-07
ENSG00000107954	NEURL	-2.09627	6.49e-05
ENSG00000160712	IL6R	-2.09593	5.36e-08
ENSG00000179886	TIGD5	-2.09562	0.00164338
ENSG00000171612	SLC25A33	-2.09551	0.000278548
ENSG00000100079	LGALS2	-2.09529	0.000854664
ENSG00000183476	SH2D7	-2.09335	0.000949046
ENSG00000172534	HCFC1	-2.09199	0.000375177
ENSG00000185432	METTL7A	-2.09151	3.94e-06
ENSG00000090020	SLC9A1	-2.0902	0.00734912
ENSG00000175727	MLXIP	-2.09012	0.000175442
ENSG00000184828	ZBTB7C	-2.08953	8.02e-06
ENSG00000130204	TOMM40	-2.08477	8.49e-06
ENSG00000124693	HIST1H3B	-2.08429	1.25e-05
ENSG00000097007	ABL1	-2.08359	5.18e-06
ENSG00000128311	TST	-2.0831	4.41e-05
ENSG00000103653	CSK	-2.08306	5.97e-05
ENSG00000189369	GSPT2	-2.08236	0.00141074
ENSG00000121905	HPCA	-2.0802	5.73e-06
ENSG00000115457	IGFBP2	-2.07499	7.73e-06
ENSG00000156345	CDK20	-2.07325	0.000347308
ENSG00000187193	MT1X	-2.06798	0.00233225
ENSG00000111424	VDR	-2.06436	6.42e-06
ENSG00000148400	NOTCH1	-2.06121	4.38e-06
ENSG00000085644	ZNF213	-2.06099	0.00123709
ENSG00000178951	ZBTB7A	-2.05907	0.000384458
ENSG00000128309	MPST	-2.05638	3.41e-07
ENSG00000152078	TMEM56	-2.05628	0.000473083
ENSG00000204219	TCEA3	-2.04896	9.99e-06
ENSG00000147883	CDKN2B	-2.0472	6.08e-06
ENSG00000170075	GPR37L1	-2.04636	0.00660916
ENSG00000171282	BAHCC1	-2.04431	0.000106459
ENSG00000197136	PCNXL3	-2.03987	0.000256902
ENSG00000072609	CHFR	-2.03898	1.99e-05
ENSG00000184860	SDR42E1	-2.03836	0.000320527
ENSG00000132510	KDM6B	-2.03158	0.000461728
ENSG00000063176	SPHK2	-2.0309	2.59e-06
ENSG00000160685	ZBTB7B	-2.03015	1.18e-06
ENSG00000076826	CAMSAP3	-2.02932	0.00229894
ENSG00000129993	CBFA2T3	-2.02617	0.00193691
ENSG00000165804	ZNF219	-2.02324	9.42e-05
ENSG00000123612	ACVR1C	-2.02168	0.00533159
ENSG00000158467	AHCYL2	-2.0201	8.97e-06
ENSG00000198944	SOWAHA	-2.01973	3.91e-06
ENSG00000176472	ZNF575	-2.01826	1.8e-06
ENSG00000176532	PRR15	-2.01719	7.73e-06
ENSG00000105552	BCAT2	-2.01625	2.46e-05
ENSG00000062524	LTK	-2.01418	9.46e-05
ENSG00000205189	ZBTB10	-2.01374	9.56e-06
ENSG00000105429	MEGF8	-2.01227	2.31e-06
ENSG00000144619	CNTN4	-2.00449	0.000170997
ENSG00000100412	ACO2	-2.00441	1.93e-05
ENSG00000108528	SLC25A11	-2.00242	1.25e-06
ENSG00000179958	DCTPP1	-2.00008	2.13e-05
ENSG00000142949	PTPRF	-1.9992	0.000588695
ENSG00000238227	C9orf69	-1.99863	9.26e-05
ENSG00000184545	DUSP8	-1.9973	0.0002871
ENSG00000126934	MAP2K2	-1.99681	4e-06
ENSG00000126461	SCAF1	-1.99319	0.00133476
ENSG00000178462	TUBAL3	-1.99222	2.96e-07
ENSG00000064489	MEF2BNB-MEF2B	-1.99211	0.00229894
ENSG00000105193	RPS16	-1.9891	0.00759301
ENSG00000135045	C9orf40	-1.98795	0.00104035
ENSG00000197165	SULT1A2	-1.98473	9.48e-05
ENSG00000157823	AP3S2	-1.98467	2.56e-06
ENSG00000166825	ANPEP	-1.98389	0.00327733
ENSG00000123700	KCNJ2	-1.98374	3.64e-06
ENSG00000096070	BRPF3	-1.98265	5.04e-06
ENSG00000104870	FCGRT	-1.98126	6.26e-07
ENSG00000100889	PCK2	-1.97958	3.12e-06
ENSG00000104853	CLPTM1	-1.97663	0.000364072
ENSG00000213999	MEF2B	-1.976	0.00180817
ENSG00000185236	RAB11B	-1.9754	0.00338508
ENSG00000110042	DTX4	-1.97487	6.93e-05
ENSG00000161013	MGAT4B	-1.97442	9.25e-05
ENSG00000072062	PRKACA	-1.96992	0.00051161
ENSG00000176087	SLC35A4	-1.96866	1.81e-05
ENSG00000162104	ADCY9	-1.96822	7.05e-06
ENSG00000198899	MT-ATP6	-1.96772	0.00252671
ENSG00000203865	ATP1A1OS	-1.96512	0.000331451
ENSG00000080493	SLC4A4	-1.96357	0.000171956
ENSG00000078804	TP53INP2	-1.96285	0.00102801
ENSG00000103005	USB1	-1.95853	0.00357773
ENSG00000099795	NDUFB7	-1.95586	4.86e-06
ENSG00000179943	FIZ1	-1.95335	0.00262386
ENSG00000187097	ENTPD5	-1.9528	0.000158856
ENSG00000224051	GLTPD1	-1.94984	8.27e-05
ENSG00000182154	MRPL41	-1.94957	5.01e-06
ENSG00000152763	WDR78	-1.94469	9.26e-05
ENSG00000159228	CBR1	-1.94335	4.77e-05
ENSG00000156381	ANKRD9	-1.94264	0.000104079
ENSG00000171435	KSR2	-1.93991	0.00809472
ENSG00000108753	HNF1B	-1.93894	4.59e-05
ENSG00000173456	RNF26	-1.93809	0.00308749
ENSG00000159792	PSKH1	-1.93803	9.42e-05
ENSG00000115107	STEAP3	-1.93759	0.00259573
ENSG00000105251	SHD	-1.93739	0.00299318
ENSG00000160200	CBS	-1.93667	0.00160991
ENSG00000063245	EPN1	-1.93555	0.000593357
ENSG00000118162	KPTN	-1.93541	0.00571103
ENSG00000105755	ETHE1	-1.93532	2.2e-05
ENSG00000227184	EPPK1	-1.93253	0.00760685
ENSG00000242366	UGT1A8	-1.93135	0.00154808
ENSG00000161328	LRRC56	-1.93022	0.00309057
ENSG00000108175	ZMIZ1	-1.92953	0.000426152
ENSG00000167173	C15orf39	-1.92397	0.000212495
ENSG00000184357	HIST1H1B	-1.91973	1.43e-05
ENSG00000069812	HES2	-1.91905	0.000238583
ENSG00000112787	FBRSL1	-1.91905	0.00050222
ENSG00000185561	TLCD2	-1.91729	0.00118251
ENSG00000097021	ACOT7	-1.9156	7.34e-06
ENSG00000150054	MPP7	-1.91271	0.000200068
ENSG00000103495	MAZ	-1.91163	2.83e-06
ENSG00000242515	UGT1A10	-1.91043	0.00133401
ENSG00000142530	FAM71E1	-1.90983	0.0070522
ENSG00000183172	C22orf32	-1.90744	0.0020557
ENSG00000154917	RAB6B	-1.90695	0.00338508
ENSG00000186350	RXRA	-1.90683	2.97e-05
ENSG00000165238	WNK2	-1.90677	0.000364072
ENSG00000172354	GNB2	-1.90461	0.0043234
ENSG00000068078	FGFR3	-1.90222	5.28e-06
ENSG00000102935	ZNF423	-1.89651	0.00404383
ENSG00000167930	ITFG3	-1.89639	0.000130116
ENSG00000079739	PGM1	-1.88936	6.79e-06
ENSG00000089486	CDIP1	-1.88806	0.00223788
ENSG00000176845	METRNL	-1.88569	0.000266111
ENSG00000125995	ROMO1	-1.88569	6.44e-05
ENSG00000099875	MKNK2	-1.88177	1.64e-05
ENSG00000130881	LRP3	-1.8786	0.00247721
ENSG00000104341	LAPTM4B	-1.8779	3.55e-05
ENSG00000158158	CNNM4	-1.87631	0.000829451
ENSG00000122490	PQLC1	-1.87446	9.38e-06
ENSG00000171222	SCAND1	-1.87291	0.000480615
ENSG00000122390	NAA60	-1.87095	0.000707754
ENSG00000119866	BCL11A	-1.87059	0.000200601
ENSG00000198727	MT-CYB	-1.86975	0.00559909
ENSG00000141867	BRD4	-1.86939	0.000227417
ENSG00000254827	SLC22A18AS	-1.86822	0.000299301
ENSG00000111676	ATN1	-1.86679	0.000782206
ENSG00000256018	HIST1H3G	-1.86567	0.000117034
ENSG00000175826	CTDNEP1	-1.86219	0.00210942
ENSG00000173153	ESRRA	-1.86085	1.65e-05
ENSG00000176894	PXMP2	-1.86022	1.33e-05
ENSG00000167995	BEST1	-1.86008	0.00420126
ENSG00000204308	RNF5	-1.8597	1.23e-05
ENSG00000170604	IRF2BP1	-1.85814	0.000586535
ENSG00000198736	MSRB1	-1.8576	0.000292585
ENSG00000100982	PCIF1	-1.85752	0.000375177
ENSG00000167996	FTH1	-1.85713	0.00288785
ENSG00000186187	ZNRF1	-1.85673	5.83e-05
ENSG00000188761	BCL2L15	-1.85514	3.2e-05
ENSG00000131759	RARA	-1.85504	2.59e-05
ENSG00000213563	C8orf82	-1.85472	5.35e-05
ENSG00000188486	H2AFX	-1.85184	0.000833288
ENSG00000162522	KIAA1522	-1.85026	0.00603378
ENSG00000213638	ADAT3	-1.84971	0.00631782
ENSG00000240224	UGT1A5	-1.84932	0.00273208
ENSG00000124772	CPNE5	-1.84831	0.00236767
ENSG00000099834	CDHR5	-1.84824	0.000342931
ENSG00000119686	FLVCR2	-1.84646	1.33e-06
ENSG00000166816	LDHD	-1.84589	0.000121815
ENSG00000079385	CEACAM1	-1.84462	0.0032653
ENSG00000244474	UGT1A4	-1.84405	0.00273208
ENSG00000100599	RIN3	-1.8396	0.000696539
ENSG00000032444	PNPLA6	-1.83655	0.000182788
ENSG00000137103	TMEM8B	-1.83644	0.00112456
ENSG00000183741	CBX6	-1.83578	0.00223788
ENSG00000176936	AC005329.1	-1.83518	0.00436562
ENSG00000104081	BMF	-1.83463	2.83e-06
ENSG00000183773	AIFM3	-1.83446	0.000131404
ENSG00000167705	RILP	-1.83291	1.56e-05
ENSG00000105732	ZNF574	-1.83287	0.000198312
ENSG00000243135	UGT1A3	-1.83136	0.00299044
ENSG00000117298	ECE1	-1.83055	0.00025294
ENSG00000101213	PTK6	-1.8301	1.93e-05
ENSG00000167323	STIM1	-1.83004	4.34e-05
ENSG00000124659	TBCC	-1.82862	2.08e-06
ENSG00000169738	DCXR	-1.8279	7e-06
ENSG00000241119	UGT1A9	-1.82773	0.00271812
ENSG00000011451	WIZ	-1.82735	0.00187947
ENSG00000163399	ATP1A1	-1.82669	0.00125152
ENSG00000189060	H1F0	-1.82625	0.00230311
ENSG00000188986	COBRA1	-1.82543	0.000123793
ENSG00000100348	TXN2	-1.81973	0.000327199
ENSG00000186205	2014-02-28	-1.81954	9.8e-05
ENSG00000120913	PDLIM2	-1.81909	0.000104291
ENSG00000162458	FBLIM1	-1.81872	2.01e-05
ENSG00000006047	YBX2	-1.81808	0.00318662
ENSG00000250021	C15orf38-AP3S2	-1.81733	1.41e-05
ENSG00000167792	NDUFV1	-1.81615	4.86e-06
ENSG00000071655	MBD3	-1.8148	6.27e-06
ENSG00000105220	GPI	-1.8128	0.000406626
ENSG00000042445	RETSAT	-1.81182	5.99e-05
ENSG00000105568	PPP2R1A	-1.81176	0.000147536
ENSG00000002933	TMEM176A	-1.80968	0.00120552
ENSG00000115286	NDUFS7	-1.80682	3.33e-05
ENSG00000073734	ABCB11	-1.80591	4.76e-05
ENSG00000106665	CLIP2	-1.80489	9.76e-06
ENSG00000161533	ACOX1	-1.80259	8.82e-05
ENSG00000130522	JUND	-1.80222	0.00029146
ENSG00000198374	HIST1H2AL	-1.79871	0.00473442
ENSG00000130749	ZC3H4	-1.79856	0.000841135
ENSG00000176340	COX8A	-1.79844	2.43e-05
ENSG00000002586	CD99	-1.79794	0.000147511
ENSG00000164880	INTS1	-1.79742	0.000682759
ENSG00000088832	FKBP1A	-1.79617	3.42e-05
ENSG00000146701	MDH2	-1.79454	5.41e-05
ENSG00000133265	HSPBP1	-1.79394	0.00865894
ENSG00000183751	TBL3	-1.79215	0.00245774
ENSG00000244122	UGT1A7	-1.79169	0.00284118
ENSG00000178163	ZNF518B	-1.79126	0.000614285
ENSG00000147799	ARHGAP39	-1.79114	0.0043013
ENSG00000111684	LPCAT3	-1.79098	4.22e-06
ENSG00000103254	FAM173A	-1.78799	0.00736721
ENSG00000198712	MT-CO2	-1.78358	0.00169684
ENSG00000155034	FBXL18	-1.78289	0.00463959
ENSG00000110717	NDUFS8	-1.77548	3.4e-06
ENSG00000170011	MYRIP	-1.77306	0.0020457
ENSG00000135540	NHSL1	-1.77271	0.000837479
ENSG00000131143	COX4I1	-1.77203	3.28e-05
ENSG00000099800	TIMM13	-1.77141	5.02e-05
ENSG00000007968	E2F2	-1.77052	0.00449097
ENSG00000102034	ELF4	-1.77021	0.000371069
ENSG00000224453	AC073610.1	-1.76924	1.78e-05
ENSG00000157184	CPT2	-1.76399	1.16e-05
ENSG00000079432	CIC	-1.76323	0.00129736
ENSG00000103490	PYCARD	-1.76181	1.62e-05
ENSG00000100413	POLR3H	-1.76011	7.07e-05
ENSG00000155380	SLC16A1	-1.75966	7.17e-05
ENSG00000167165	UGT1A6	-1.75925	0.00308749
ENSG00000136457	CHAD	-1.75882	0.00702861
ENSG00000086062	B4GALT1	-1.75796	0.00725821
ENSG00000136830	FAM129B	-1.75651	0.000332883
ENSG00000084764	MAPRE3	-1.75641	0.000196001
ENSG00000075239	ACAT1	-1.75555	1.8e-05
ENSG00000155846	PPARGC1B	-1.75546	6.71e-05
ENSG00000008226	DLEC1	-1.75518	0.000312865
ENSG00000142409	ZNF787	-1.75294	0.00050183
ENSG00000145214	DGKQ	-1.7511	0.000207381
ENSG00000167136	ENDOG	-1.75015	0.00031879
ENSG00000170412	GPRC5C	-1.74977	2.55e-05
ENSG00000079313	REXO1	-1.74953	0.00158716
ENSG00000070413	DGCR2	-1.74924	0.000137134
ENSG00000205476	CCDC85C	-1.74915	0.000466334
ENSG00000060971	ACAA1	-1.74881	0.000304273
ENSG00000163932	PRKCD	-1.74849	0.00366214
ENSG00000188186	LAMTOR4	-1.74745	4.41e-05
ENSG00000141854	CTB-55O6.8	-1.74715	0.00187765
ENSG00000165795	NDRG2	-1.74708	2.91e-06
ENSG00000088367	EPB41L1	-1.74685	0.00118251
ENSG00000130159	ECSIT	-1.7462	3.06e-05
ENSG00000088247	KHSRP	-1.74613	0.00114718
ENSG00000156711	MAPK13	-1.74358	0.00464354
ENSG00000142327	RNPEPL1	-1.74322	0.00545293
ENSG00000146066	HIGD2A	-1.74306	1.26e-05
ENSG00000133243	BTBD2	-1.74267	0.000120567
ENSG00000008441	NFIX	-1.74115	0.00232123
ENSG00000064601	CTSA	-1.74076	4.13e-05
ENSG00000064393	HIPK2	-1.73905	0.000146718
ENSG00000002726	ABP1	-1.73814	0.000397279
ENSG00000109436	TBC1D9	-1.73689	0.00367889
ENSG00000164466	SFXN1	-1.73616	6.06e-05
ENSG00000147813	NAPRT1	-1.73496	0.00166592
ENSG00000176658	MYO1D	-1.73321	0.000153277
ENSG00000179091	CYC1	-1.73154	1.63e-05
ENSG00000112294	ALDH5A1	-1.72822	9.92e-05
ENSG00000158792	SPATA2L	-1.72801	0.00582502
ENSG00000100162	CENPM	-1.72677	0.00779343
ENSG00000204463	BAG6	-1.72612	0.00195031
ENSG00000168936	TMEM129	-1.72511	5.46e-05
ENSG00000169692	AGPAT2	-1.72342	0.0015486
ENSG00000146281	PM20D2	-1.72188	0.000390623
ENSG00000196850	PPTC7	-1.71995	0.00376556
ENSG00000144040	SFXN5	-1.71943	2.46e-05
ENSG00000198682	PAPSS2	-1.71848	0.00113048
ENSG00000102996	MMP15	-1.71688	0.00296145
ENSG00000167315	ACAA2	-1.71547	4.99e-05
ENSG00000108352	RAPGEFL1	-1.71224	0.000105237
ENSG00000110987	BCL7A	-1.71142	0.00742794
ENSG00000135940	COX5B	-1.71133	1.08e-05
ENSG00000133597	ADCK2	-1.70841	0.000841645
ENSG00000086015	MAST2	-1.70662	0.000118046
ENSG00000108262	GIT1	-1.70617	0.000174887
ENSG00000101049	SGK2	-1.70306	7.13e-05
ENSG00000169957	ZNF768	-1.70172	9.38e-06
ENSG00000005022	SLC25A5	-1.69969	0.000235873
ENSG00000105289	TJP3	-1.69864	0.00114996
ENSG00000108984	MAP2K6	-1.69763	0.00023139
ENSG00000141905	NFIC	-1.69409	0.00923857
ENSG00000173638	SLC19A1	-1.69041	0.000472354
ENSG00000120053	GOT1	-1.69027	3.24e-05
ENSG00000172936	MYD88	-1.69015	0.00899731
ENSG00000104812	GYS1	-1.69012	1.06e-05
ENSG00000142149	HUNK	-1.68876	0.00720235
ENSG00000137634	NXPE4	-1.68828	0.00473601
ENSG00000256632	PXMP2	-1.68694	0.000172645
ENSG00000167969	ECI1	-1.68553	0.00024681
ENSG00000106003	LFNG	-1.68476	0.000147799
ENSG00000187446	CHP1	-1.68389	0.000267024
ENSG00000228672	PROB1	-1.6833	0.00194827
ENSG00000010256	UQCRC1	-1.68321	7.73e-05
ENSG00000137818	RPLP1	-1.68284	0.00163171
ENSG00000167106	FAM102A	-1.68103	0.00137194
ENSG00000146955	RAB19	-1.6806	0.00821819
ENSG00000122592	HOXA7	-1.68033	0.00501965
ENSG00000147123	NDUFB11	-1.67964	1.07e-05
ENSG00000239887	C1orf226	-1.67864	0.000316088
ENSG00000135916	ITM2C	-1.67648	8.22e-05
ENSG00000131067	GGT7	-1.67509	0.00523141
ENSG00000197408	CYP2B6	-1.67467	0.000231423
ENSG00000141736	ERBB2	-1.67466	0.00035051
ENSG00000082212	ME2	-1.67389	6.53e-05
ENSG00000095906	NUBP2	-1.67278	0.00262648
ENSG00000053918	KCNQ1	-1.67217	0.00239897
ENSG00000178741	COX5A	-1.67214	7.29e-05
ENSG00000171823	FBXL14	-1.67129	0.00161147
ENSG00000162949	CAPN13	-1.67073	0.0070522
ENSG00000130560	UBAC1	-1.66844	1.96e-05
ENSG00000248354	AP001055.7	-1.66816	0.000121153
ENSG00000140848	CPNE2	-1.66732	7.13e-06
ENSG00000177548	RABEP2	-1.66721	0.000473747
ENSG00000121900	TMEM54	-1.66672	7.45e-05
ENSG00000105011	ASF1B	-1.66427	0.00253407
ENSG00000126003	PLAGL2	-1.66097	0.000310899
ENSG00000054277	OPN3	-1.66043	1.96e-05
ENSG00000155324	GRAMD3	-1.65931	2.11e-05
ENSG00000141873	SLC39A3	-1.65871	0.00222274
ENSG00000100304	TTLL12	-1.65709	0.000508881
ENSG00000105202	FBL	-1.65706	0.000374727
ENSG00000178718	RPP25	-1.65699	5.19e-05
ENSG00000173801	JUP	-1.65554	0.00559532
ENSG00000184232	OAF	-1.655	1.99e-05
ENSG00000184990	SIVA1	-1.65092	0.00659805
ENSG00000135617	PRADC1	-1.65086	0.00066459
ENSG00000162396	PARS2	-1.65019	0.00323823
ENSG00000013364	MVP	-1.64987	0.00256041
ENSG00000069188	SDK2	-1.64948	0.00772589
ENSG00000107872	FBXL15	-1.64887	0.00262648
ENSG00000214753	HNRNPUL2	-1.64639	0.00664282
ENSG00000157014	TATDN2	-1.6457	0.000295601
ENSG00000130766	SESN2	-1.64471	0.000791531
ENSG00000073350	LLGL2	-1.6446	0.000211517
ENSG00000147650	LRP12	-1.64365	0.000715558
ENSG00000118971	CCND2	-1.64357	2.28e-05
ENSG00000141959	PFKL	-1.64283	0.000166975
ENSG00000178078	STAP2	-1.64222	0.000151369
ENSG00000205138	SDHAF1	-1.64184	0.00234967
ENSG00000072071	LPHN1	-1.64034	0.00154381
ENSG00000189221	MAOA	-1.64019	0.000219035
ENSG00000100379	KCTD17	-1.63891	0.00798057
ENSG00000169221	TBC1D10B	-1.63872	0.000322192
ENSG00000183624	C3orf37	-1.63707	0.000301985
ENSG00000088888	MAVS	-1.63609	0.000117034
ENSG00000161267	BDH1	-1.63606	3.62e-05
ENSG00000115649	CNPPD1	-1.62877	0.000147743
ENSG00000164626	KCNK5	-1.62857	0.000273318
ENSG00000161618	ALDH16A1	-1.62775	0.0047803
ENSG00000132589	FLOT2	-1.6255	0.000355618
ENSG00000119227	PIGZ	-1.62487	0.000107078
ENSG00000140497	SCAMP2	-1.62302	0.00103749
ENSG00000175567	UCP2	-1.62237	0.00861325
ENSG00000128928	IVD	-1.62158	0.000614285
ENSG00000146083	RNF44	-1.62001	0.000433742
ENSG00000183762	KREMEN1	-1.61983	8.57e-05
ENSG00000104897	SF3A2	-1.61922	0.00275324
ENSG00000117519	CNN3	-1.6186	0.000235601
ENSG00000107438	PDLIM1	-1.61836	0.00238923
ENSG00000100280	AP1B1	-1.61806	0.000861146
ENSG00000119138	KLF9	-1.61773	2.41e-05
ENSG00000062485	CS	-1.61691	9.02e-05
ENSG00000175756	AURKAIP1	-1.61665	0.00075157
ENSG00000129925	TMEM8A	-1.61632	0.000195473
ENSG00000072518	MARK2	-1.61465	0.00370679
ENSG00000119669	IRF2BPL	-1.61245	0.00200521
ENSG00000171858	RPS21	-1.61219	0.00637122
ENSG00000197858	GPAA1	-1.61049	0.000480828
ENSG00000188191	PRKAR1B	-1.60985	0.0018731
ENSG00000127663	KDM4B	-1.60968	0.000596291
ENSG00000112576	CCND3	-1.60926	0.00161757
ENSG00000069399	BCL3	-1.60745	0.00339375
ENSG00000141401	IMPA2	-1.60737	0.000146938
ENSG00000234857	RP11-831H9.16	-1.60729	0.00302535
ENSG00000139645	ANKRD52	-1.60655	0.00157779
ENSG00000160293	VAV2	-1.60642	0.000391412
ENSG00000213977	TAX1BP3	-1.60569	0.00147371
ENSG00000008394	MGST1	-1.60329	0.00304723
ENSG00000178031	ADAMTSL1	-1.60322	0.00968193
ENSG00000108179	PPIF	-1.59862	0.000198525
ENSG00000164142	FAM160A1	-1.59774	5.89e-05
ENSG00000062822	POLD1	-1.59656	0.00559532
ENSG00000149679	CABLES2	-1.59607	0.00270604
ENSG00000168060	NAALADL1	-1.59475	0.000653338
ENSG00000057704	TMCC3	-1.59466	0.000949046
ENSG00000255292	SDHD	-1.59459	0.0098537
ENSG00000183087	GAS6	-1.59427	2.9e-05
ENSG00000130724	CHMP2A	-1.58992	0.000642909
ENSG00000068120	COASY	-1.58957	0.00359864
ENSG00000198918	RPL39	-1.58897	0.00798474
ENSG00000136463	TACO1	-1.58784	0.000761827
ENSG00000179604	CDC42EP4	-1.58681	0.000640275
ENSG00000204469	PRRC2A	-1.58627	0.00272955
ENSG00000073417	PDE8A	-1.58617	0.00016207
ENSG00000104885	DOT1L	-1.5861	0.00223532
ENSG00000158480	SPATA2	-1.58539	0.00100808
ENSG00000220205	VAMP2	-1.58497	0.00139432
ENSG00000125968	ID1	-1.58397	0.000213634
ENSG00000110025	SNX15	-1.58316	0.00012388
ENSG00000166391	MOGAT2	-1.58191	4.17e-05
ENSG00000166987	MBD6	-1.58137	0.000217078
ENSG00000132604	TERF2	-1.57852	0.004153
ENSG00000125166	GOT2	-1.57575	0.000371069
ENSG00000122378	FAM213A	-1.57573	0.00166592
ENSG00000164442	CITED2	-1.57547	0.000107609
ENSG00000041988	THAP3	-1.5721	0.000391266
ENSG00000172831	CES2	-1.56427	0.000659231
ENSG00000109062	SLC9A3R1	-1.56269	0.000931798
ENSG00000138030	KHK	-1.55797	0.00352893
ENSG00000168101	NUDT16L1	-1.55718	0.00266753
ENSG00000153574	RPIA	-1.55589	0.00366469
ENSG00000110955	ATP5B	-1.55583	0.000727978
ENSG00000198911	SREBF2	-1.55568	0.0032653
ENSG00000114737	CISH	-1.55522	0.00262648
ENSG00000174917	C19orf70	-1.55485	0.00166185
ENSG00000132801	ZSWIM3	-1.5544	0.00396745
ENSG00000127540	UQCR11	-1.55423	0.000355627
ENSG00000131165	CHMP1A	-1.5538	0.000841645
ENSG00000250644	RP11-295K3.1	-1.55362	0.00326738
ENSG00000156860	FBRS	-1.55281	0.000478133
ENSG00000160113	NR2F6	-1.55125	0.00170701
ENSG00000126351	THRA	-1.55055	0.000235511
ENSG00000130726	TRIM28	-1.5497	0.00188893
ENSG00000133056	PIK3C2B	-1.54933	0.000419172
ENSG00000105135	ILVBL	-1.54387	0.00148865
ENSG00000007080	CCDC124	-1.54333	0.00984797
ENSG00000169021	UQCRFS1	-1.54273	0.000143827
ENSG00000197183	C20orf112	-1.54115	0.00185786
ENSG00000187605	TET3	-1.53966	0.000540466
ENSG00000186010	NDUFA13	-1.53952	5.99e-05
ENSG00000101421	CHMP4B	-1.53893	0.0021676
ENSG00000125755	SYMPK	-1.53772	0.0015629
ENSG00000101076	HNF4A	-1.53676	0.00210365
ENSG00000087086	FTL	-1.536	0.000147536
ENSG00000130545	CRB3	-1.53428	0.00307569
ENSG00000129353	SLC44A2	-1.53427	0.00244251
ENSG00000137960	GIPC2	-1.53365	0.00171678
ENSG00000161714	PLCD3	-1.53236	0.00501343
ENSG00000134287	ARF3	-1.53009	0.000245676
ENSG00000133313	CNDP2	-1.52906	0.00338508
ENSG00000148158	SNX30	-1.52803	0.000322192
ENSG00000141503	MINK1	-1.52614	0.00485916
ENSG00000125648	SLC25A23	-1.5259	0.000217342
ENSG00000240184	PCDHGC3	-1.52568	0.00769802
ENSG00000159199	ATP5G1	-1.52443	9.9e-05
ENSG00000169100	SLC25A6	-1.5237	0.00104588
ENSG00000111266	DUSP16	-1.52349	0.0001217
ENSG00000149328	GLB1L2	-1.52345	0.000163697
ENSG00000148600	CDHR1	-1.52021	0.00262871
ENSG00000172115	CYCS	-1.51841	0.00166592
ENSG00000050820	BCAR1	-1.51654	0.00476653
ENSG00000149823	VPS51	-1.51576	0.000472354
ENSG00000160221	C21orf33	-1.51557	0.000126
ENSG00000182704	TSKU	-1.51467	0.000178709
ENSG00000075240	GRAMD4	-1.51389	0.000319348
ENSG00000205629	LCMT1	-1.5111	0.00139432
ENSG00000148343	FAM73B	-1.51042	0.000118593
ENSG00000143179	UCK2	-1.50869	0.000161962
ENSG00000180900	SCRIB	-1.50673	0.00873199
ENSG00000134780	DAGLA	-1.50624	0.0068839
ENSG00000158716	DUSP23	-1.50542	0.00260982
ENSG00000104856	RELB	-1.5053	0.00264192
ENSG00000103264	FBXO31	-1.5048	0.000330341
ENSG00000137259	HIST1H2AB	-1.50437	0.00392045
ENSG00000145494	NDUFS6	-1.50406	0.000504416
ENSG00000171813	PWWP2B	-1.50385	0.00510992
ENSG00000005007	UPF1	-1.5031	0.00814634
ENSG00000077044	DGKD	-1.50262	0.00030773
ENSG00000119986	AVPI1	-1.50253	0.00185963
ENSG00000149260	CAPN5	-1.50139	0.00485916
ENSG00000099821	POLRMT	-1.50083	0.00182597
ENSG00000042753	AP2S1	-1.50053	0.0017998
ENSG00000184470	TXNRD2	-1.50006	0.00693611
ENSG00000168528	SERINC2	-1.49944	0.00909848
ENSG00000171475	WIPF2	-1.49719	0.00238923
ENSG00000171603	CLSTN1	-1.49565	0.00973953
ENSG00000171219	CDC42BPG	-1.49561	0.00153505
ENSG00000206503	HLA-A	-1.49548	0.00027177
ENSG00000126254	RBM42	-1.4951	0.00236215
ENSG00000105671	DDX49	-1.49345	0.00085636
ENSG00000162729	IGSF8	-1.49343	0.000930198
ENSG00000185085	INTS5	-1.49236	0.00622394
ENSG00000135114	OASL	-1.49103	0.000763474
ENSG00000142039	CCDC97	-1.48969	0.00170509
ENSG00000090975	PITPNM2	-1.48773	0.00308714
ENSG00000008838	MED24	-1.48658	0.000930639
ENSG00000204564	C6orf136	-1.48556	0.000811224
ENSG00000163586	FABP1	-1.48525	0.000823905
ENSG00000117984	CTSD	-1.48468	0.00328289
ENSG00000168090	COPS6	-1.48429	0.0042897
ENSG00000139531	SUOX	-1.48207	0.000506175
ENSG00000117009	KMO	-1.48096	0.000331214
ENSG00000167703	SLC43A2	-1.48048	0.00589768
ENSG00000104973	MED25	-1.48009	0.00405584
ENSG00000163251	FZD5	-1.47811	0.00157018
ENSG00000178950	GAK	-1.47754	0.00160187
ENSG00000075234	TTC38	-1.47684	0.000659231
ENSG00000214026	MRPL23	-1.47531	0.000434582
ENSG00000203813	HIST1H3H	-1.47461	0.00688085
ENSG00000149418	ST14	-1.47437	0.00324336
ENSG00000169955	ZNF747	-1.47391	0.00117198
ENSG00000130312	MRPL34	-1.47257	0.00468959
ENSG00000106009	BRAT1	-1.47199	0.00217193
ENSG00000215193	PEX26	-1.47105	0.00125449
ENSG00000132383	RPA1	-1.47048	0.00385433
ENSG00000196372	ASB13	-1.4691	0.00034533
ENSG00000135503	ACVR1B	-1.46889	0.000690657
ENSG00000160410	SHKBP1	-1.46835	0.00258464
ENSG00000177051	FBXO46	-1.46725	0.00960744
ENSG00000159720	ATP6V0D1	-1.46619	0.00114753
ENSG00000162144	CYBASC3	-1.46617	0.00025029
ENSG00000230055	CISD3	-1.46603	0.000510413
ENSG00000177764	ZCCHC3	-1.46569	0.00689701
ENSG00000156709	AIFM1	-1.46403	0.000951836
ENSG00000170906	NDUFA3	-1.46326	0.000681326
ENSG00000007923	DNAJC11	-1.46274	0.000690303
ENSG00000171747	LGALS4	-1.46169	0.00117389
ENSG00000186212	SOWAHB	-1.46134	0.000223637
ENSG00000102858	MGRN1	-1.46121	0.0064522
ENSG00000184897	H1FX	-1.46057	0.00466282
ENSG00000164715	LMTK2	-1.45988	0.00422513
ENSG00000174292	TNK1	-1.45939	0.00629275
ENSG00000105379	ETFB	-1.4591	0.000745615
ENSG00000159842	ABR	-1.45777	0.00124982
ENSG00000105364	MRPL4	-1.45699	0.00211547
ENSG00000188987	HIST1H4D	-1.45658	0.00161847
ENSG00000123159	GIPC1	-1.45461	0.00178566
ENSG00000105647	PIK3R2	-1.45439	0.00981995
ENSG00000105229	PIAS4	-1.45391	0.00368789
ENSG00000196747	HIST1H2AI	-1.45347	0.00147805
ENSG00000157978	LDLRAP1	-1.45273	0.000798684
ENSG00000119421	NDUFA8	-1.45238	0.00115888
ENSG00000014164	ZC3H3	-1.45204	0.00754375
ENSG00000166863	TAC3	-1.45146	0.00497176
ENSG00000165475	CRYL1	-1.45137	0.00120735
ENSG00000160877	NACC1	-1.4508	0.0041954
ENSG00000100647	KIAA0247	-1.44989	0.00189781
ENSG00000182472	CAPN12	-1.4484	0.00966456
ENSG00000162391	FAM151A	-1.44822	0.00220873
ENSG00000160445	ZER1	-1.44666	0.00163524
ENSG00000108219	TSPAN14	-1.44648	0.0010929
ENSG00000105287	PRKD2	-1.44382	0.00221891
ENSG00000153815	CMIP	-1.44309	0.00287826
ENSG00000099977	DDT	-1.44293	0.00229688
ENSG00000108107	RPL28	-1.44291	0.000656767
ENSG00000015133	CCDC88C	-1.44215	0.00197911
ENSG00000004478	FKBP4	-1.4412	0.000653338
ENSG00000086696	HSD17B2	-1.44113	0.00493214
ENSG00000182319	SGK223	-1.44111	0.00882243
ENSG00000104805	NUCB1	-1.44016	0.00133882
ENSG00000138079	SLC3A1	-1.43923	0.000700418
ENSG00000162337	LRP5	-1.43917	0.00306191
ENSG00000183044	ABAT	-1.43905	0.00135675
ENSG00000089280	FUS	-1.43893	0.00739438
ENSG00000106305	AIMP2	-1.43839	0.000330341
ENSG00000184825	HIST1H2AH	-1.43832	0.00411556
ENSG00000167971	CASKIN1	-1.43749	0.00576897
ENSG00000173264	GPR137	-1.43584	0.00187242
ENSG00000136848	DAB2IP	-1.43562	0.00288281
ENSG00000130382	MLLT1	-1.43556	0.00486603
ENSG00000178952	TUFM	-1.43397	0.000772
ENSG00000008517	IL32	-1.43139	0.000534328
ENSG00000223496	EXOSC6	-1.43086	0.00455411
ENSG00000196642	RABL6	-1.42994	0.00106973
ENSG00000254986	DPP3	-1.4286	0.00223788
ENSG00000100031	GGT1	-1.42858	0.0045939
ENSG00000152082	MZT2B	-1.42836	0.0094564
ENSG00000185630	PBX1	-1.42658	0.00185448
ENSG00000130313	PGLS	-1.4258	0.00650473
ENSG00000213465	ARL2	-1.42547	0.00116553
ENSG00000104825	NFKBIB	-1.42462	0.00226903
ENSG00000142273	CBLC	-1.4241	0.000611999
ENSG00000141551	CSNK1D	-1.41935	0.00223788
ENSG00000140948	ZCCHC14	-1.41863	0.00248971
ENSG00000145103	ILDR1	-1.4184	0.0069352
ENSG00000247626	MARS2	-1.41808	0.00724811
ENSG00000105402	NAPA	-1.41775	0.000901713
ENSG00000077463	SIRT6	-1.4169	0.00499935
ENSG00000167970	AC009065.1	-1.4166	0.00398828
ENSG00000167797	CDK2AP2	-1.41645	0.00089294
ENSG00000062582	MRPS24	-1.41597	0.001042
ENSG00000170889	RPS9	-1.41412	0.00408405
ENSG00000148334	PTGES2	-1.41229	0.0004741
ENSG00000179981	TSHZ1	-1.41162	0.000815994
ENSG00000147684	NDUFB9	-1.409	0.000530196
ENSG00000108344	PSMD3	-1.40818	0.00228852
ENSG00000139433	GLTP	-1.40733	0.00443293
ENSG00000013306	SLC25A39	-1.40617	0.000656767
ENSG00000162069	CCDC64B	-1.40568	0.00257532
ENSG00000104880	ARHGEF18	-1.40496	0.00639216
ENSG00000100266	PACSIN2	-1.40259	0.000968137
ENSG00000176715	ACSF3	-1.4019	0.000444
ENSG00000178057	NDUFAF3	-1.40132	0.00339188
ENSG00000132437	DDC	-1.40127	0.000731023
ENSG00000152642	GPD1L	-1.40074	0.00099667
ENSG00000204175	GPRIN2	-1.4001	0.00142992
ENSG00000116016	EPAS1	-1.39955	0.00469702
ENSG00000066135	KDM4A	-1.39944	0.000779446
ENSG00000102225	CDK16	-1.39914	0.000649461
ENSG00000100422	CERK	-1.3988	0.00279503
ENSG00000105341	ATP5SL	-1.39769	0.0017576
ENSG00000256316	HIST1H3F	-1.39695	0.00769802
ENSG00000160226	C21orf2	-1.39485	0.00341884
ENSG00000181396	OGFOD3	-1.39466	0.00306538
ENSG00000108679	LGALS3BP	-1.3934	0.00207092
ENSG00000095209	TMEM38B	-1.39334	0.00885124
ENSG00000161671	EMC10	-1.39304	0.00118143
ENSG00000197409	HIST1H3D	-1.3919	0.00211547
ENSG00000105726	ATP13A1	-1.39047	0.00537186
ENSG00000137133	HINT2	-1.39029	0.0071766
ENSG00000103126	AXIN1	-1.38992	0.00034124
ENSG00000168298	HIST1H1E	-1.38818	0.00147217
ENSG00000156030	ELMSAN1	-1.38786	0.000742138
ENSG00000188229	TUBB4B	-1.3876	0.00818557
ENSG00000142599	RERE	-1.38748	0.00485146
ENSG00000107874	CUEDC2	-1.38736	0.008425
ENSG00000052344	PRSS8	-1.38728	0.00788301
ENSG00000204580	DDR1	-1.38708	0.00698981
ENSG00000188833	ENTPD8	-1.38647	0.00321484
ENSG00000176101	SSNA1	-1.38635	0.00849511
ENSG00000099974	DDTL	-1.38596	0.00262397
ENSG00000231925	TAPBP	-1.38582	0.00261208
ENSG00000126267	COX6B1	-1.38448	0.00130607
ENSG00000104886	PLEKHJ1	-1.38381	0.000919926
ENSG00000110002	VWA5A	-1.3825	0.00403026
ENSG00000177600	RPLP2	-1.38194	0.0045939
ENSG00000092421	SEMA6A	-1.38176	0.00218792
ENSG00000142546	NOSIP	-1.38135	0.00207034
ENSG00000145990	GFOD1	-1.38095	0.00162716
ENSG00000205937	RNPS1	-1.38094	0.00179767
ENSG00000108515	ENO3	-1.3805	0.00244067
ENSG00000118046	STK11	-1.37963	0.00106416
ENSG00000165802	NELF	-1.37813	0.000912229
ENSG00000166925	TSC22D4	-1.37738	0.0041954
ENSG00000171227	TMEM37	-1.37619	0.000764841
ENSG00000104969	SGTA	-1.37535	0.00629559
ENSG00000214022	REPIN1	-1.37474	0.000840996
ENSG00000172197	MBOAT1	-1.37449	0.00149059
ENSG00000121083	DYNLL2	-1.37348	0.00241888
ENSG00000184270	HIST2H2AB	-1.37217	0.00683261
ENSG00000197153	HIST1H3J	-1.37217	0.00154506
ENSG00000185262	FAM100B	-1.37102	0.00247721
ENSG00000101160	CTSZ	-1.37072	0.00236292
ENSG00000204316	MRPL38	-1.36977	0.00496526
ENSG00000171105	INSR	-1.36872	0.00257562
ENSG00000056661	PCGF2	-1.36867	0.00420584
ENSG00000187699	C2orf88	-1.36771	0.00262648
ENSG00000153094	BCL2L11	-1.36598	0.000494018
ENSG00000183723	CMTM4	-1.3659	0.0089016
ENSG00000105373	GLTSCR2	-1.36551	0.000912229
ENSG00000105372	RPS19	-1.36546	0.00493214
ENSG00000132561	MATN2	-1.36348	0.000865786
ENSG00000112561	TFEB	-1.36261	0.0089016
ENSG00000204922	C11orf83	-1.3612	0.00800595
ENSG00000167491	GATAD2A	-1.36009	0.00798474
ENSG00000182611	HIST1H2AJ	-1.35992	0.00147242
ENSG00000131653	TRAF7	-1.3597	0.00362084
ENSG00000115756	HPCAL1	-1.35902	0.00123709
ENSG00000196787	HIST1H2AG	-1.35729	0.001042
ENSG00000125845	BMP2	-1.3571	0.00437443
ENSG00000124529	HIST1H4B	-1.35543	0.00539973
ENSG00000160179	ABCG1	-1.35517	0.000669174
ENSG00000172009	THOP1	-1.35431	0.00137897
ENSG00000154122	ANKH	-1.35291	0.000565312
ENSG00000183978	COA3	-1.35283	0.000913621
ENSG00000006555	TTC22	-1.35278	0.00116176
ENSG00000103043	VAC14	-1.35271	0.00266166
ENSG00000163541	SUCLG1	-1.35264	0.000762133
ENSG00000090432	MUL1	-1.35125	0.00556428
ENSG00000063241	ISOC2	-1.35117	0.00411556
ENSG00000205220	PSMB10	-1.35102	0.00173347
ENSG00000176595	KBTBD11	-1.35067	0.00532818
ENSG00000141098	GFOD2	-1.34951	0.00740155
ENSG00000149476	DAK	-1.34921	0.000816355
ENSG00000099995	SF3A1	-1.3486	0.0066815
ENSG00000102882	MAPK3	-1.34766	0.00622394
ENSG00000141741	MIEN1	-1.34582	0.00161147
ENSG00000197111	PCBP2	-1.34557	0.00910277
ENSG00000198133	TMEM229B	-1.34556	0.00739648
ENSG00000181873	IBA57	-1.34534	0.00718225
ENSG00000123064	DDX54	-1.34234	0.001038
ENSG00000075426	FOSL2	-1.34048	0.00198414
ENSG00000197562	RAB40C	-1.33942	0.00227584
ENSG00000168575	SLC20A2	-1.33793	0.00219524
ENSG00000132591	ERAL1	-1.33788	0.00724811
ENSG00000070614	NDST1	-1.3376	0.00267699
ENSG00000115616	SLC9A2	-1.33759	0.00258024
ENSG00000075142	SRI	-1.33697	0.00717343
ENSG00000084112	SSH1	-1.33559	0.00462411
ENSG00000130768	SMPDL3B	-1.3351	0.0041206
ENSG00000067829	IDH3G	-1.3347	0.00105377
ENSG00000022840	RNF10	-1.33417	0.00724025
ENSG00000183011	LSMD1	-1.33217	0.00881665
ENSG00000177728	KIAA0195	-1.33202	0.00321222
ENSG00000103381	CPPED1	-1.32875	0.00321418
ENSG00000140750	ARHGAP17	-1.32828	0.00485916
ENSG00000175662	TOM1L2	-1.3279	0.00262648
ENSG00000175467	SART1	-1.32742	0.00432286
ENSG00000131652	THOC6	-1.32675	0.00752169
ENSG00000124299	PEPD	-1.3265	0.00750533
ENSG00000042286	AIFM2	-1.3263	0.00847518
ENSG00000106853	PTGR1	-1.32431	0.00256041
ENSG00000137497	NUMA1	-1.32362	0.0023692
ENSG00000084754	HADHA	-1.32271	0.00225006
ENSG00000196532	HIST1H3C	-1.31975	0.00339238
ENSG00000174886	NDUFA11	-1.31891	0.00119846
ENSG00000141965	FEM1A	-1.31809	0.00452242
ENSG00000165527	ARF6	-1.31807	0.00587987
ENSG00000168792	ABHD15	-1.31796	0.00983852
ENSG00000141510	TP53	-1.31505	0.00537067
ENSG00000105663	WBP7	-1.31393	0.00966937
ENSG00000142784	WDTC1	-1.31387	0.00317986
ENSG00000072506	HSD17B10	-1.31148	0.00201942
ENSG00000198894	KIAA1737	-1.3083	0.00185722
ENSG00000100577	GSTZ1	-1.30829	0.00297022
ENSG00000127884	ECHS1	-1.30781	0.00400809
ENSG00000074964	ARHGEF10L	-1.30769	0.0047803
ENSG00000172955	ADH6	-1.30669	0.00328576
ENSG00000131495	NDUFA2	-1.30661	0.00826509
ENSG00000072310	SREBF1	-1.30618	0.00822208
ENSG00000076924	XAB2	-1.30609	0.00499569
ENSG00000175166	PSMD2	-1.30604	0.0073642
ENSG00000169926	KLF13	-1.30542	0.00345195
ENSG00000068383	INPP5A	-1.30355	0.00634332
ENSG00000163382	APOA1BP	-1.30263	0.000886274
ENSG00000144567	FAM134A	-1.30247	0.00154596
ENSG00000137767	SQRDL	-1.30211	0.00166295
ENSG00000154237	LRRK1	-1.30175	0.0012117
ENSG00000141560	FN3KRP	-1.30174	0.00791232
ENSG00000087053	MTMR2	-1.30118	0.00389364
ENSG00000113722	CDX1	-1.29963	0.00427797
ENSG00000071051	NCK2	-1.29954	0.00145745
ENSG00000063244	U2AF2	-1.2987	0.00236891
ENSG00000108242	CYP2C18	-1.29676	0.00873199
ENSG00000103426	CORO7-PAM16	-1.29675	0.00454831
ENSG00000158406	HIST1H4H	-1.29674	0.00325494
ENSG00000073111	MCM2	-1.29624	0.00729883
ENSG00000090372	STRN4	-1.29473	0.00101823
ENSG00000166311	SMPD1	-1.29467	0.00501343
ENSG00000132763	MMACHC	-1.29442	0.00756071
ENSG00000177971	IMP3	-1.29435	0.00301596
ENSG00000105722	ERF	-1.29407	0.00801343
ENSG00000197451	HNRNPAB	-1.29384	0.00253023
ENSG00000166411	IDH3A	-1.29245	0.00680996
ENSG00000077549	CAPZB	-1.29179	0.00834576
ENSG00000131149	GSE1	-1.29165	0.00171065
ENSG00000143294	PRCC	-1.29079	0.00659984
ENSG00000152952	PLOD2	-1.2892	0.005804
ENSG00000183020	AP2A2	-1.28862	0.00288511
ENSG00000176619	LMNB2	-1.28861	0.00189478
ENSG00000066044	ELAVL1	-1.28644	0.00477811
ENSG00000174744	BRMS1	-1.28586	0.00232909
ENSG00000136270	TBRG4	-1.28585	0.00259573
ENSG00000197846	HIST1H2BF	-1.28574	0.00178902
ENSG00000159069	FBXW5	-1.28566	0.00411941
ENSG00000108671	PSMD11	-1.28447	0.00229894
ENSG00000138744	NAAA	-1.28364	0.00189421
ENSG00000178982	EIF3K	-1.28166	0.00145136
ENSG00000174903	RAB1B	-1.28084	0.00276888
ENSG00000167113	COQ4	-1.27818	0.000734137
ENSG00000136720	HS6ST1	-1.27786	0.00927754
ENSG00000130764	LRRC47	-1.2766	0.00582583
ENSG00000100216	TOMM22	-1.27533	0.00102368
ENSG00000136205	TNS3	-1.27487	0.0015897
ENSG00000063854	HAGH	-1.2744	0.00392734
ENSG00000130706	ADRM1	-1.27422	0.00209254
ENSG00000133028	SCO1	-1.2741	0.00166249
ENSG00000171940	ZNF217	-1.27365	0.0045734
ENSG00000071564	TCF3	-1.27283	0.00310748
ENSG00000185187	SIGIRR	-1.27276	0.004153
ENSG00000198373	WWP2	-1.27252	0.00543378
ENSG00000119711	ALDH6A1	-1.269	0.00341311
ENSG00000136044	APPL2	-1.26885	0.00363501
ENSG00000168765	GSTM4	-1.26876	0.00419035
ENSG00000116096	SPR	-1.26819	0.00299221
ENSG00000092847	EIF2C1	-1.26562	0.000860311
ENSG00000172725	CORO1B	-1.26539	0.00361345
ENSG00000127948	POR	-1.26534	0.00769916
ENSG00000149806	FAU	-1.26327	0.00326738
ENSG00000139722	VPS37B	-1.26314	0.00575575
ENSG00000157870	FAM213B	-1.26226	0.00247126
ENSG00000005486	RHBDD2	-1.26194	0.00603378
ENSG00000161016	RPL8	-1.26086	0.00787325
ENSG00000173327	MAP3K11	-1.26044	0.00375231
ENSG00000167815	PRDX2	-1.25866	0.00226349
ENSG00000179262	RAD23A	-1.25723	0.00142588
ENSG00000112782	CLIC5	-1.25571	0.00325449
ENSG00000169020	ATP5I	-1.25567	0.00128931
ENSG00000051523	CYBA	-1.25553	0.0041206
ENSG00000169189	NSMCE1	-1.25552	0.00631922
ENSG00000103507	BCKDK	-1.25443	0.00630341
ENSG00000107521	HPS1	-1.25209	0.00333276
ENSG00000167578	RAB4B	-1.25184	0.00677122
ENSG00000167130	DOLPP1	-1.25156	0.00196134
ENSG00000215305	VPS16	-1.25106	0.00234335
ENSG00000141858	SAMD1	-1.25056	0.00662366
ENSG00000162390	ACOT11	-1.25015	0.00474142
ENSG00000204310	AGPAT1	-1.24953	0.00407579
ENSG00000123992	DNPEP	-1.24944	0.00258464
ENSG00000198518	HIST1H4E	-1.24892	0.00193691
ENSG00000154723	ATP5J	-1.24761	0.00916781
ENSG00000174233	ADCY6	-1.24752	0.00643876
ENSG00000196365	LONP1	-1.24741	0.00844216
ENSG00000166821	PEX11A	-1.24659	0.0020457
ENSG00000025434	NR1H3	-1.24502	0.00339886
ENSG00000158747	NBL1	-1.24488	0.00330344
ENSG00000233224	HIST1H2AM	-1.2434	0.00344699
ENSG00000196866	HIST1H2AD	-1.24213	0.00612512
ENSG00000158470	B4GALT5	-1.24093	0.00508861
ENSG00000143167	GPA33	-1.24012	0.00267673
ENSG00000130383	FUT5	-1.24008	0.00542449
ENSG00000198925	ATG9A	-1.23951	0.0073779
ENSG00000164405	UQCRQ	-1.23908	0.0035809
ENSG00000135709	KIAA0513	-1.23809	0.00403026
ENSG00000131043	AAR2	-1.2378	0.00892005
ENSG00000183475	ASB7	-1.23597	0.00211547
ENSG00000102007	PLP2	-1.23352	0.00386414
ENSG00000196814	FAM125B	-1.23236	0.00477103
ENSG00000095203	EPB41L4B	-1.2292	0.00853387
ENSG00000204386	NEU1	-1.22879	0.00245774
ENSG00000053254	FOXN3	-1.22842	0.00330344
ENSG00000213619	NDUFS3	-1.2281	0.00278679
ENSG00000116574	RHOU	-1.22765	0.00717343
ENSG00000255863	AC073610.5	-1.226	0.00815642
ENSG00000181885	CLDN7	-1.22598	0.00905414
ENSG00000059573	ALDH18A1	-1.22551	0.00357773
ENSG00000117676	RPS6KA1	-1.22533	0.00730204
ENSG00000107738	C10orf54	-1.224	0.0054136
ENSG00000182872	RBM10	-1.22077	0.00515506
ENSG00000171570	RAB4B	-1.22031	0.00503389
ENSG00000169860	P2RY1	-1.2192	0.00550387
ENSG00000164300	SERINC5	-1.2186	0.00939854
ENSG00000133216	EPHB2	-1.21793	0.0042186
ENSG00000038532	CLEC16A	-1.21722	0.00589124
ENSG00000101473	ACOT8	-1.21717	0.00322187
ENSG00000064490	RFXANK	-1.21668	0.00801202
ENSG00000124422	USP22	-1.21622	0.00526972
[truncated: 104 more rows]
